# Supplementary material for: Transcriptional characterization of iPSC-derived microglia as a model for therapeutic development in neurodegeneration
Source: Sci Rep. 2024 Jan 25;14:2153. doi: 10.1038/s41598-024-52311-0 (PMC10810793; doi:10.1038/s41598-024-52311-0)
Supplement: Supplementary file 1 — Dataset S1. [file 41598_2024_52311_MOESM1_ESM.xlsx]

## Sheet: SData_1_TimeCourse_Cell_Cluster
	Cluster
D0_rep1_AAACCCACAAAGCGTG-1	3
D0_rep1_AAACGCTAGGTAAGGA-1	6
D0_rep1_AAAGAACCATACTGAC-1	6
D0_rep1_AAAGAACTCTAGCCAA-1	6
D0_rep1_AAAGGATCAGTAGTGG-1	6
D0_rep1_AAAGGATGTAGTCGTT-1	1
D0_rep1_AAAGGATTCTTCGATT-1	6
D0_rep1_AAAGGTAGTAAGACCG-1	2
D0_rep1_AAAGTGAAGCTGCGAA-1	9
D0_rep1_AAAGTGAAGTTGGACG-1	5
D0_rep1_AAAGTGACAAATAAGC-1	9
D0_rep1_AAATGGAAGGTAAACT-1	2
D0_rep1_AAATGGACAGTAGGAC-1	6
D0_rep1_AAATGGACATGCGGTC-1	7
D0_rep1_AACAAAGAGGATGTTA-1	3
D0_rep1_AACAAAGAGGGTACGT-1	5
D0_rep1_AACAAAGCAGACCTAT-1	5
D0_rep1_AACAAAGGTGGGCTCT-1	5
D0_rep1_AACAAAGGTTGGCCTG-1	2
D0_rep1_AACAAAGTCGACGTCG-1	9
D0_rep1_AACAACCAGACCATAA-1	6
D0_rep1_AACAACCAGAGGTGCT-1	6
D0_rep1_AACAACCAGCAAGTGC-1	6
D0_rep1_AACAAGAGTAGCGCTC-1	4
D0_rep1_AACAGGGTCCAGCTCT-1	6
D0_rep1_AACCAACGTACAACGG-1	5
D0_rep1_AACCAACGTCAAGGCA-1	6
D0_rep1_AAGAACAGTTTACACG-1	5
D0_rep1_AAGACAACAGTCGCTG-1	6
D0_rep1_AAGATAGGTCTCAGGC-1	9
D0_rep1_AAGCATCTCAGACCTA-1	5
D0_rep1_AAGCGAGAGGGCCCTT-1	1
D0_rep1_AAGCGAGCACATGACT-1	6
D0_rep1_AAGCGAGGTGATGAAT-1	5
D0_rep1_AAGCGAGGTGTTTCTT-1	1
D0_rep1_AAGGAATGTGATTAGA-1	2
D0_rep1_AAGGAATGTGGTACAG-1	6
D0_rep1_AAGGAATTCAGACCGC-1	6
D0_rep1_AAGGTAAAGTGCGACA-1	11
D0_rep1_AAGGTAACAGCGCTTG-1	6
D0_rep1_AAGGTAATCTAACGCA-1	6
D0_rep1_AAGTACCAGTATTAGG-1	5
D0_rep1_AAGTACCGTACCTTCC-1	5
D0_rep1_AAGTACCGTGAATATG-1	8
D0_rep1_AAGTACCTCGGAGTAG-1	1
D0_rep1_AAGTCGTGTGAACTAA-1	6
D0_rep1_AAGTCGTTCATGCTAG-1	5
D0_rep1_AAGTGAACATAATGCC-1	1
D0_rep1_AAGTGAACATCTATCT-1	6
D0_rep1_AAGTGAATCATTATCC-1	5
D0_rep1_AATCACGCAGGATCTT-1	5
D0_rep1_AATCACGTCGAGCCTG-1	6
D0_rep1_AATGAAGAGCAAGTCG-1	5
D0_rep1_AATGAAGAGTTACGTC-1	2
D0_rep1_AATGAAGGTCTGTGTA-1	5
D0_rep1_AATGACCAGAGAAGGT-1	6
D0_rep1_AATGCCAAGAAGAGCA-1	5
D0_rep1_AATGCCAAGTGTACCT-1	5
D0_rep1_AATGGAAGTTCCACGG-1	2
D0_rep1_AATGGAATCGCCTAGG-1	5
D0_rep1_AATGGAATCTACTATC-1	1
D0_rep1_ACAAAGACATTAAAGG-1	5
D0_rep1_ACAAAGATCAACGTGT-1	9
D0_rep1_ACAACCACAGCACACC-1	5
D0_rep1_ACACAGTCAAAGAGTT-1	3
D0_rep1_ACACAGTCACTGTTCC-1	5
D0_rep1_ACACAGTGTATAGCTC-1	6
D0_rep1_ACACAGTTCCCATTCG-1	2
D0_rep1_ACACCAACAGCATCTA-1	6
D0_rep1_ACACCAAGTAAGTAGT-1	6
D0_rep1_ACACCAAGTGTGAGCA-1	6
D0_rep1_ACACCAATCATGCTAG-1	5
D0_rep1_ACACCAATCTTTGCTA-1	6
D0_rep1_ACACGCGTCGGACTTA-1	6
D0_rep1_ACACTGAAGGTTCCAT-1	1
D0_rep1_ACACTGATCTAGACAC-1	2
D0_rep1_ACAGAAAGTTACCGTA-1	5
D0_rep1_ACAGCCGCACGGCCAT-1	6
D0_rep1_ACAGGGAAGAATCGTA-1	6
D0_rep1_ACAGGGACACCAGCTG-1	5
D0_rep1_ACATCCCGTCAGCGTC-1	6
D0_rep1_ACATCCCTCCTAACAG-1	6
D0_rep1_ACATCGACAAACACGG-1	6
D0_rep1_ACATGCAAGCACCGAA-1	9
D0_rep1_ACATGCAGTCATCCCT-1	6
D0_rep1_ACATTTCGTACAGTAA-1	5
D0_rep1_ACCAAACCATGGACAG-1	2
D0_rep1_ACCAAACGTTGACTAC-1	6
D0_rep1_ACCAACACAGTTGCGC-1	6
D0_rep1_ACCACAACAGAGTGTG-1	5
D0_rep1_ACCACAACAGGCAATG-1	5
D0_rep1_ACCACAATCGGATAAA-1	6
D0_rep1_ACCCTTGCACTCCACT-1	6
D0_rep1_ACCCTTGGTCAACCAT-1	1
D0_rep1_ACCCTTGTCCGTGTAA-1	7
D0_rep1_ACCTGAATCTGTGTGA-1	5
D0_rep1_ACGATGTAGAGTCGAC-1	6
D0_rep1_ACGATGTGTAGGTAGC-1	6
D0_rep1_ACGCACGAGATTGCGG-1	6
D0_rep1_ACGCACGGTAGGTCAG-1	6
D0_rep1_ACGGAAGCATGGGTCC-1	6
D0_rep1_ACGGAAGTCGTGCGAC-1	2
D0_rep1_ACGGGTCGTTAGGGTG-1	5
D0_rep1_ACGGGTCTCAACTACG-1	6
D0_rep1_ACGGGTCTCTGCCTCA-1	6
D0_rep1_ACGGTCGAGGTGCCAA-1	6
D0_rep1_ACGGTCGCACGGTGCT-1	6
D0_rep1_ACGGTTACACAATCTG-1	9
D0_rep1_ACGGTTAGTCGCATTA-1	5
D0_rep1_ACGTAACCAGACACAG-1	5
D0_rep1_ACGTAACGTGGTTTAC-1	6
D0_rep1_ACGTAACTCTACCACC-1	1
D0_rep1_ACGTACACACTCTAGA-1	6
D0_rep1_ACGTACATCAGGAACG-1	3
D0_rep1_ACGTACATCTCTCGAC-1	6
D0_rep1_ACGTCCTCACACCTGG-1	6
D0_rep1_ACGTCCTCACTACAGT-1	6
D0_rep1_ACGTTCCTCTACCACC-1	6
D0_rep1_ACGTTCCTCTGGGCCA-1	3
D0_rep1_ACTACGACACTGTCCT-1	6
D0_rep1_ACTACGAGTAGACACG-1	5
D0_rep1_ACTATCTAGTATGAGT-1	5
D0_rep1_ACTATCTGTGCCCAGT-1	6
D0_rep1_ACTATGGAGAGTTGAT-1	3
D0_rep1_ACTATGGCACTGCACG-1	6
D0_rep1_ACTATTCAGAAAGTCT-1	6
D0_rep1_ACTATTCCAATGCTCA-1	5
D0_rep1_ACTATTCGTATTGCCA-1	9
D0_rep1_ACTATTCTCCCGATCT-1	5
D0_rep1_ACTATTCTCCGAACGC-1	5
D0_rep1_ACTCCCAGTCACCTTC-1	6
D0_rep1_ACTCCCATCGTTATCT-1	5
D0_rep1_ACTCTCGGTATCGCTA-1	5
D0_rep1_ACTCTCGTCGTTCGCT-1	5
D0_rep1_ACTGATGAGCATGTTC-1	2
D0_rep1_ACTGATGCAGTTAAAG-1	1
D0_rep1_ACTGCAAGTCTTAGTG-1	6
D0_rep1_ACTGCAATCACTACTT-1	5
D0_rep1_ACTGTCCTCAGGAAAT-1	5
D0_rep1_ACTGTGAAGAATTGCA-1	2
D0_rep1_ACTGTGAAGAGTGACC-1	6
D0_rep1_ACTGTGACACGTGAGA-1	6
D0_rep1_ACTGTGATCACAACCA-1	6
D0_rep1_ACTTAGGCAAGGAGTC-1	6
D0_rep1_ACTTAGGTCAGCTCTC-1	6
D0_rep1_ACTTATCTCCATTGGA-1	11
D0_rep1_ACTTCCGGTGATTCAC-1	5
D0_rep1_ACTTCCGGTTGCTCGG-1	5
D0_rep1_ACTTCGCGTCTGTTAG-1	6
D0_rep1_ACTTTCAAGATGAAGG-1	5
D0_rep1_AGAACAATCATGGCCG-1	5
D0_rep1_AGAACCTTCGCCGAGT-1	5
D0_rep1_AGAACCTTCGTCAGAT-1	2
D0_rep1_AGAAGCGTCCAACTGA-1	6
D0_rep1_AGAAGTACACCTCTAC-1	6
D0_rep1_AGACAAAAGATACATG-1	6
D0_rep1_AGACACTCACATAACC-1	5
D0_rep1_AGACACTCATGTGACT-1	1
D0_rep1_AGACACTGTATTGGCT-1	4
D0_rep1_AGACACTTCCCAGTGG-1	5
D0_rep1_AGACAGGCAGAAATCA-1	5
D0_rep1_AGACAGGGTGCGACAA-1	6
D0_rep1_AGACCATAGGACAACC-1	5
D0_rep1_AGACCCGAGGGTGAGG-1	6
D0_rep1_AGACCCGGTATCGCTA-1	6
D0_rep1_AGACTCAAGGTAGGCT-1	2
D0_rep1_AGACTCATCATCGTAG-1	6
D0_rep1_AGACTCATCCACTTTA-1	6
D0_rep1_AGAGAGCGTCTGTGAT-1	5
D0_rep1_AGAGAGCGTGCCGTTG-1	2
D0_rep1_AGAGAGCTCGCAATTG-1	6
D0_rep1_AGAGCAGCACCGTCGA-1	5
D0_rep1_AGAGCCCAGATAACGT-1	2
D0_rep1_AGAGCCCCAGTTGTTG-1	5
D0_rep1_AGATAGATCAACCTCC-1	2
D0_rep1_AGATCGTAGTATGACA-1	9
D0_rep1_AGATCGTGTCACTTCC-1	1
D0_rep1_AGATGAAAGATTGAGT-1	5
D0_rep1_AGATGAATCGCCTCTA-1	5
D0_rep1_AGATGCTCAATACGAA-1	5
D0_rep1_AGCATCACACATGGTT-1	3
D0_rep1_AGCCACGGTAGACTGG-1	6
D0_rep1_AGCCAGCGTGATTCAC-1	6
D0_rep1_AGCGATTAGGATTTAG-1	6
D0_rep1_AGCGATTCAGCGAGTA-1	5
D0_rep1_AGCGATTGTGACACGA-1	6
D0_rep1_AGCGCCAGTGACAACG-1	6
D0_rep1_AGCGTATGTAGGCTCC-1	6
D0_rep1_AGCGTATGTGAATATG-1	6
D0_rep1_AGCGTCGCATACAGGG-1	6
D0_rep1_AGCTCAACAAGTGGAC-1	3
D0_rep1_AGCTCAAGTGTATTGC-1	6
D0_rep1_AGCTCAATCGGTATGT-1	6
D0_rep1_AGCTTCCGTAACCCTA-1	5
D0_rep1_AGGAAATAGGCGCTCT-1	6
D0_rep1_AGGAAATCAGGACATG-1	5
D0_rep1_AGGACGATCAGCAATC-1	3
D0_rep1_AGGAGGTCAAGAGAGA-1	2
D0_rep1_AGGAGGTGTACGTACT-1	5
D0_rep1_AGGAGGTTCTTCGGAA-1	6
D0_rep1_AGGCATTAGCACTCTA-1	6
D0_rep1_AGGCATTCACAATGCT-1	3
D0_rep1_AGGCCACAGCCATATC-1	6
D0_rep1_AGGCCACGTAGCGTCC-1	5
D0_rep1_AGGCTGCCAAAGAGTT-1	5
D0_rep1_AGGCTGCCAAGTCATC-1	8
D0_rep1_AGGCTGCCATTCTTCA-1	5
D0_rep1_AGGCTGCGTTAGCTAC-1	6
D0_rep1_AGGGAGTTCCCGAATA-1	6
D0_rep1_AGGGCCTTCCTCACTG-1	6
D0_rep1_AGGGCTCGTTCGTAAC-1	6
D0_rep1_AGGGTCCAGCCTCTCT-1	3
D0_rep1_AGGGTCCCATCTCAAG-1	5
D0_rep1_AGGGTCCGTTGCTCGG-1	3
D0_rep1_AGGGTTTAGAATAACC-1	3
D0_rep1_AGGGTTTAGGATCACG-1	3
D0_rep1_AGGGTTTTCCGTGGGT-1	2
D0_rep1_AGGTAGGAGAGGCTGT-1	5
D0_rep1_AGGTAGGAGCGCGTTC-1	6
D0_rep1_AGGTAGGCACAGTGAG-1	5
D0_rep1_AGGTAGGTCATTTACC-1	2
D0_rep1_AGGTCATGTTACCTGA-1	6
D0_rep1_AGGTCATTCCTCTAAT-1	6
D0_rep1_AGGTCTAAGATCCCAT-1	5
D0_rep1_AGGTCTACAGAACTTC-1	5
D0_rep1_AGGTCTACATCCGTGG-1	6
D0_rep1_AGGTCTAGTCGACTTA-1	6
D0_rep1_AGGTCTATCCAAGCAT-1	5
D0_rep1_AGGTGTTGTGCTGTCG-1	6
D0_rep1_AGGTTACCAGCGTGCT-1	5
D0_rep1_AGGTTGTCAATAACGA-1	5
D0_rep1_AGGTTGTGTGTTCATG-1	6
D0_rep1_AGGTTGTTCGCCAATA-1	2
D0_rep1_AGGTTGTTCTACACTT-1	3
D0_rep1_AGTAACCGTCTAGATC-1	6
D0_rep1_AGTAGCTCACCATATG-1	5
D0_rep1_AGTAGCTGTGAGTCAG-1	6
D0_rep1_AGTAGCTGTTATTCCT-1	1
D0_rep1_AGTAGCTTCCGCATAA-1	5
D0_rep1_AGTAGTCGTGCATCTA-1	6
D0_rep1_AGTAGTCTCCGGCAAC-1	6
D0_rep1_AGTCACAAGGACTTCT-1	3
D0_rep1_AGTCACACAATCTGCA-1	6
D0_rep1_AGTCATGAGTCTGTAC-1	6
D0_rep1_AGTCTCCAGGCTCAAG-1	3
D0_rep1_AGTCTCCAGTCATGCT-1	6
D0_rep1_AGTCTCCCATTCAGGT-1	6
D0_rep1_AGTCTCCGTAGCTGTT-1	6
D0_rep1_AGTCTCCTCCCAATAG-1	6
D0_rep1_AGTGACTAGTGTAGTA-1	8
D0_rep1_AGTGACTAGTTACGAA-1	6
D0_rep1_AGTGACTTCAGTGTTG-1	5
D0_rep1_AGTGCCGGTTCTCCAC-1	6
D0_rep1_AGTGCCGTCACTACGA-1	5
D0_rep1_AGTTAGCGTCGAAACG-1	5
D0_rep1_AGTTAGCTCATCTATC-1	6
D0_rep1_AGTTCCCAGATACTGA-1	6
D0_rep1_AGTTCCCAGTCCGTCG-1	6
D0_rep1_AGTTCGACACATATCG-1	6
D0_rep1_AGTTCGAGTCCCGCAA-1	5
D0_rep1_ATACCGAAGAAACCAT-1	6
D0_rep1_ATACCTTAGGGTTAAT-1	4
D0_rep1_ATACTTCTCGACCACG-1	2
D0_rep1_ATAGACCAGTGCGACA-1	6
D0_rep1_ATAGACCCAGCTGTCG-1	1
D0_rep1_ATAGAGAAGGTGCGAT-1	5
D0_rep1_ATAGAGAGTTGACTGT-1	5
D0_rep1_ATAGGCTAGCCTTGAT-1	3
D0_rep1_ATAGGCTCACGGCACT-1	6
D0_rep1_ATATCCTCACAAGCCC-1	6
D0_rep1_ATATCCTGTATGCGGA-1	5
D0_rep1_ATATCCTGTATGTCTG-1	7
D0_rep1_ATCACAGTCAAGCCCG-1	5
D0_rep1_ATCACGACAGCAGTAG-1	5
D0_rep1_ATCACGAGTCCTCCAT-1	9
D0_rep1_ATCACGAGTGTTCATG-1	9
D0_rep1_ATCAGGTGTCTTCATT-1	6
D0_rep1_ATCAGGTGTGCCGTTG-1	9
D0_rep1_ATCCATTAGAGCAGTC-1	5
D0_rep1_ATCCATTAGGTAGTAT-1	6
D0_rep1_ATCCATTGTTAGGGAC-1	6
D0_rep1_ATCCATTTCGAACACT-1	6
D0_rep1_ATCCCTGAGGTGCATG-1	3
D0_rep1_ATCCGTCAGACGCCAA-1	6
D0_rep1_ATCCGTCCAAGGGTCA-1	5
D0_rep1_ATCCGTCGTAGGTTTC-1	5
D0_rep1_ATCCTATTCGCGTGCA-1	7
D0_rep1_ATCGATGGTACAGGTG-1	6
D0_rep1_ATCGCCTAGGAGTCTG-1	6
D0_rep1_ATCGGATCACGACGCT-1	6
D0_rep1_ATCGTAGTCATCACAG-1	6
D0_rep1_ATCGTCCAGCCTCAAT-1	1
D0_rep1_ATCGTCCCAACACGAG-1	6
D0_rep1_ATCGTCCCAGAGAATT-1	6
D0_rep1_ATCGTGATCATTACCT-1	8
D0_rep1_ATCTTCAAGCTATCCA-1	5
D0_rep1_ATCTTCAAGTAGGCCA-1	5
D0_rep1_ATCTTCAGTGCTATTG-1	3
D0_rep1_ATGAAAGCAGGTCCGT-1	5
D0_rep1_ATGAAAGGTACGTAGG-1	3
D0_rep1_ATGAAAGGTATGATCC-1	9
D0_rep1_ATGAAAGGTCTTGCTC-1	5
D0_rep1_ATGACCAAGGTCACAG-1	5
D0_rep1_ATGAGGGTCGTTGTAG-1	3
D0_rep1_ATGAGTCGTTCAGCGC-1	3
D0_rep1_ATGATCGGTCCTCCAT-1	1
D0_rep1_ATGATCGGTTCGTGCG-1	6
D0_rep1_ATGATCGTCCAACTAG-1	5
D0_rep1_ATGCATGTCCAACTGA-1	5
D0_rep1_ATGCATGTCTCGTCGT-1	8
D0_rep1_ATGCCTCCAGGCATGA-1	5
D0_rep1_ATGCGATGTGTTTACG-1	6
D0_rep1_ATGGAGGGTGAGTCAG-1	6
D0_rep1_ATGGATCCACAGTCAT-1	3
D0_rep1_ATGGATCTCTGAGAGG-1	2
D0_rep1_ATGGTTGGTGCATGAG-1	7
D0_rep1_ATGTCTTTCGAAGGAC-1	6
D0_rep1_ATGTCTTTCGTAATGC-1	6
D0_rep1_ATGTCTTTCGTTCTAT-1	6
D0_rep1_ATGTCTTTCTAGCATG-1	5
D0_rep1_ATTACCTCAATTGTGC-1	5
D0_rep1_ATTACTCTCCGCACGA-1	5
D0_rep1_ATTCAGGAGCGGACAT-1	6
D0_rep1_ATTCAGGAGCTAGCCC-1	5
D0_rep1_ATTCAGGAGTGCTAGG-1	1
D0_rep1_ATTCATCAGGTCGTGA-1	5
D0_rep1_ATTCATCCAGCTGGTC-1	3
D0_rep1_ATTCCATAGAGGTGCT-1	9
D0_rep1_ATTCCCGCAATGAAAC-1	5
D0_rep1_ATTCCCGCAGCGGTCT-1	5
D0_rep1_ATTCCTACACGCGTCA-1	5
D0_rep1_ATTCCTATCCAACTGA-1	6
D0_rep1_ATTCTACCACAAATAG-1	3
D0_rep1_ATTGGGTAGGGCTAAC-1	3
D0_rep1_ATTGGGTCAACGATCT-1	6
D0_rep1_ATTGGGTGTGGATACG-1	5
D0_rep1_ATTGGGTTCGCTAGCG-1	6
D0_rep1_ATTGTTCCAAATAAGC-1	6
D0_rep1_ATTTACCAGCTTCTAG-1	5
D0_rep1_ATTTACCCAGGACTTT-1	6
D0_rep1_ATTTACCCATCCTTCG-1	5
D0_rep1_ATTTACCTCAGTAGGG-1	6
D0_rep1_ATTTCTGAGCAGTCTT-1	6
D0_rep1_ATTTCTGCAACACGTT-1	5
D0_rep1_ATTTCTGCAACATCGT-1	5
D0_rep1_ATTTCTGCAGTTAGAA-1	6
D0_rep1_ATTTCTGTCCATTTGT-1	5
D0_rep1_CAAAGAAAGCATTGAA-1	6
D0_rep1_CAAAGAAAGTCCGTCG-1	3
D0_rep1_CAAAGAACAAGTTGGG-1	5
D0_rep1_CAACAACGTGCATTAC-1	1
D0_rep1_CAACCAAAGCTATCTG-1	4
D0_rep1_CAACCAAAGGATATGT-1	5
D0_rep1_CAACCTCGTGTATTGC-1	6
D0_rep1_CAACGGCCAAGAGGTC-1	5
D0_rep1_CAAGCTACACTCACTC-1	2
D0_rep1_CAAGCTAGTATCGATC-1	8
D0_rep1_CAAGGGAAGAACAAGG-1	5
D0_rep1_CAAGGGACACTTGTCC-1	6
D0_rep1_CAATACGCACAATGCT-1	5
D0_rep1_CAATACGCATTCAGGT-1	2
D0_rep1_CAATGACAGATGCAGC-1	2
D0_rep1_CAATGACCACACACGC-1	6
D0_rep1_CAATGACCACACAGAG-1	3
D0_rep1_CAATTTCAGAACGTGC-1	5
D0_rep1_CACAACACAACCGCTG-1	1
D0_rep1_CACAACACATTGACTG-1	5
D0_rep1_CACAGATCAGAATCGG-1	3
D0_rep1_CACATGAAGGTAGATT-1	5
D0_rep1_CACATGACACATTCGA-1	6
D0_rep1_CACATGATCACATTGG-1	5
D0_rep1_CACCAAAAGAAGCTGC-1	1
D0_rep1_CACCAAATCGCTGACG-1	6
D0_rep1_CACCGTTAGACCGCCT-1	6
D0_rep1_CACCGTTCACGGCGTT-1	2
D0_rep1_CACGTGGCATAAGATG-1	3
D0_rep1_CACGTTCGTGAGCGAT-1	3
D0_rep1_CACTAAGAGCATTGAA-1	5
D0_rep1_CACTGAACATGTTACG-1	6
D0_rep1_CACTGAAGTTCGGTCG-1	3
D0_rep1_CACTGGGAGGGTAGCT-1	6
D0_rep1_CACTGTCCAGTCAGTT-1	2
D0_rep1_CACTGTCGTATTCTCT-1	5
D0_rep1_CACTGTCGTTTCCCAC-1	5
D0_rep1_CACTGTCTCGTTATCT-1	6
D0_rep1_CACTTCGCACCAGTTA-1	5
D0_rep1_CACTTCGGTATCCCAA-1	5
D0_rep1_CACTTCGGTATCTCGA-1	5
D0_rep1_CAGAGCCAGGTGCATG-1	6
D0_rep1_CAGAGCCAGGTTATAG-1	5
D0_rep1_CAGATACAGAGGATCC-1	2
D0_rep1_CAGATACCACTAACGT-1	6
D0_rep1_CAGATCAGTGAGATTA-1	2
D0_rep1_CAGATCATCGTGTGAT-1	5
D0_rep1_CAGATTGGTCTGTCAA-1	6
D0_rep1_CAGATTGTCAAGCGTT-1	6
D0_rep1_CAGCAATAGTCATGGG-1	6
D0_rep1_CAGCAATCACTTCAAG-1	3
D0_rep1_CAGCCAGGTGATAGAT-1	5
D0_rep1_CAGCCAGGTGGTCTTA-1	6
D0_rep1_CAGCGTGAGCCTTGAT-1	6
D0_rep1_CAGGCCAAGAAGCGAA-1	6
D0_rep1_CAGGGCTAGTCCGTCG-1	5
D0_rep1_CAGGGCTCAGAGCTAG-1	5
D0_rep1_CAGGGCTGTTCGTTCC-1	9
D0_rep1_CAGGGCTTCTTAGGAC-1	6
D0_rep1_CAGGTATAGAAGGGAT-1	5
D0_rep1_CAGGTATAGAGTACCG-1	6
D0_rep1_CAGGTATGTTTGTGGT-1	5
D0_rep1_CAGGTATTCACGGGCT-1	5
D0_rep1_CAGTGCGAGTCACGCC-1	6
D0_rep1_CAGTTAGCATCTTCGC-1	5
D0_rep1_CAGTTCCTCGAACTCA-1	2
D0_rep1_CATAAGCGTATTTCTC-1	1
D0_rep1_CATAAGCTCATTGAGC-1	5
D0_rep1_CATAAGCTCCCTCTAG-1	6
D0_rep1_CATACAGGTCTCTCTG-1	2
D0_rep1_CATACAGTCCGGTAGC-1	6
D0_rep1_CATACAGTCTTTGCTA-1	5
D0_rep1_CATACCCAGCTCAGAG-1	5
D0_rep1_CATACTTCAGAATGTA-1	6
D0_rep1_CATACTTCATTCGATG-1	6
D0_rep1_CATACTTGTATCAAGA-1	5
D0_rep1_CATACTTTCGTTACCC-1	5
D0_rep1_CATAGACAGATCGACG-1	5
D0_rep1_CATAGACGTACAGTAA-1	1
D0_rep1_CATCAAGTCTCTGCCA-1	6
D0_rep1_CATCCACAGCGATGGT-1	6
D0_rep1_CATCCACAGGGTTTCT-1	5
D0_rep1_CATCCCACAAATGATG-1	1
D0_rep1_CATCCCATCTAGGCCG-1	5
D0_rep1_CATCGCTAGACCGCCT-1	6
D0_rep1_CATCGCTCAATTCGTG-1	6
D0_rep1_CATCGCTGTGGCTACC-1	6
D0_rep1_CATGAGTTCTACGGGC-1	6
D0_rep1_CATGCAAGTATCTCGA-1	8
D0_rep1_CATGCCTAGTAACAGT-1	5
D0_rep1_CATGCCTAGTCACGAG-1	8
D0_rep1_CATGCCTTCAAGCCCG-1	6
D0_rep1_CATGCGGGTAACCCTA-1	5
D0_rep1_CATGCGGGTATAGCTC-1	6
D0_rep1_CATGCGGGTATTTCCT-1	9
D0_rep1_CATGGATCAGCTGGTC-1	5
D0_rep1_CATGGATCATGTGACT-1	3
D0_rep1_CATGGTACACTCCGGA-1	6
D0_rep1_CATGGTAGTATGCGTT-1	5
D0_rep1_CATTCATCACTTCATT-1	6
D0_rep1_CATTCCGAGGCGCTTC-1	3
D0_rep1_CATTCCGCAGCATACT-1	4
D0_rep1_CATTCCGGTGCCAAGA-1	6
D0_rep1_CATTCTATCCGCACTT-1	6
D0_rep1_CATTGAGTCAACCTTT-1	6
D0_rep1_CATTGCCAGTGCGCTC-1	6
D0_rep1_CATTGTTAGTATGTAG-1	5
D0_rep1_CATTGTTCAAATGCGG-1	6
D0_rep1_CATTGTTTCGAAATCC-1	5
D0_rep1_CATTTCACAGCAGTTT-1	5
D0_rep1_CATTTCATCGGTGCAC-1	6
D0_rep1_CCAAGCGGTAACACGG-1	5
D0_rep1_CCAATGAGTCGTGATT-1	6
D0_rep1_CCAATGAGTTATAGAG-1	5
D0_rep1_CCAATTTAGTTGCTCA-1	3
D0_rep1_CCAATTTGTAAGTAGT-1	2
D0_rep1_CCAATTTGTATTGAGA-1	6
D0_rep1_CCAATTTTCAGGGATG-1	5
D0_rep1_CCAATTTTCGAAACAA-1	5
D0_rep1_CCACAAACACAACGCC-1	11
D0_rep1_CCACAAATCTGAGAAA-1	3
D0_rep1_CCACACTAGTGGATAT-1	5
D0_rep1_CCACACTCATCACCAA-1	8
D0_rep1_CCACACTCATTACTCT-1	2
D0_rep1_CCACGAGCACCACATA-1	6
D0_rep1_CCACGAGTCCTTGAAG-1	6
D0_rep1_CCACGTTAGATTTGCC-1	5
D0_rep1_CCACGTTCAATCCTTT-1	6
D0_rep1_CCACGTTCATTCTTCA-1	3
D0_rep1_CCACTTGCACCGGTCA-1	6
D0_rep1_CCACTTGCAGTTCACA-1	5
D0_rep1_CCACTTGTCGAACCTA-1	2
D0_rep1_CCATCACAGCTCACTA-1	6
D0_rep1_CCATCACTCCGTAATG-1	5
D0_rep1_CCATCACTCGTTAGAC-1	6
D0_rep1_CCCAACTTCCACCCTA-1	3
D0_rep1_CCCATTGCACCTGCGA-1	6
D0_rep1_CCCGAAGAGGGATCAC-1	5
D0_rep1_CCCGAAGCATCGGAAG-1	5
D0_rep1_CCCGGAACACCGTGCA-1	8
D0_rep1_CCCTAACGTCGCATGC-1	5
D0_rep1_CCCTCAAAGGAAAGGT-1	5
D0_rep1_CCCTCAAAGTGCGTCC-1	6
D0_rep1_CCCTCAAAGTTGGCGA-1	6
D0_rep1_CCCTCAACACGACTAT-1	2
D0_rep1_CCCTCTCAGGTCCTGC-1	9
D0_rep1_CCCTCTCTCGCGTCGA-1	5
D0_rep1_CCCTGATAGGGAGTGG-1	4
D0_rep1_CCCTGATCAATGGCAG-1	5
D0_rep1_CCCTGATGTCATGACT-1	2
D0_rep1_CCCTTAGTCCATTGGA-1	5
D0_rep1_CCGAACGGTCGACGCT-1	5
D0_rep1_CCGAACGTCGAATCCA-1	3
D0_rep1_CCGATCTGTAGTCTGT-1	6
D0_rep1_CCGATCTGTATGCGTT-1	6
D0_rep1_CCGATGGAGGTTCTAC-1	4
D0_rep1_CCGATGGAGTCCCAGC-1	9
D0_rep1_CCGATGGTCAGAGTTC-1	2
D0_rep1_CCGGACAGTAGTGTGG-1	4
D0_rep1_CCGGGTACAACACACT-1	9
D0_rep1_CCGGTAGTCGGCTGGT-1	5
D0_rep1_CCGGTGAAGCAAATGT-1	3
D0_rep1_CCGGTGATCTCTGCTG-1	5
D0_rep1_CCGTAGGGTGTTTCTT-1	2
D0_rep1_CCGTGAGCAATTGCAC-1	5
D0_rep1_CCGTGAGTCGACGCGT-1	3
D0_rep1_CCTAACCCAGCATGCC-1	6
D0_rep1_CCTAAGAGTGACTCTA-1	6
D0_rep1_CCTAAGATCACCCTCA-1	3
D0_rep1_CCTACGTCAGTTGCGC-1	1
D0_rep1_CCTACGTGTTGCTCAA-1	5
D0_rep1_CCTCAACCAATGTCAC-1	6
D0_rep1_CCTCAACCACGGAAGT-1	5
D0_rep1_CCTCAACTCGTCGATA-1	5
D0_rep1_CCTCACACACACACTA-1	2
D0_rep1_CCTCAGTTCCGTCAAA-1	6
D0_rep1_CCTCAGTTCTACGCGG-1	6
D0_rep1_CCTCATGCACGGAAGT-1	2
D0_rep1_CCTCATGCACTGGCGT-1	5
D0_rep1_CCTCCAAAGACCTGGA-1	7
D0_rep1_CCTCCAAAGTTAGTAG-1	5
D0_rep1_CCTCCTCAGAAGATCT-1	5
D0_rep1_CCTCCTCCAGGATCTT-1	6
D0_rep1_CCTCCTCCATGTGGCC-1	5
D0_rep1_CCTCCTCTCCATAGAC-1	6
D0_rep1_CCTCTAGCACGTACAT-1	5
D0_rep1_CCTCTAGTCTCAACGA-1	5
D0_rep1_CCTGCATAGGATGGCT-1	3
D0_rep1_CCTGCATTCAAACCCA-1	6
D0_rep1_CCTGCATTCCGCACTT-1	3
D0_rep1_CCTGTTGGTCTGTGCG-1	5
D0_rep1_CCTGTTGGTGACACGA-1	6
D0_rep1_CCTGTTGTCGACCATA-1	5
D0_rep1_CCTTCAGAGTCAACAA-1	5
D0_rep1_CCTTGTGGTACTAAGA-1	6
D0_rep1_CCTTGTGGTTGGGTAG-1	5
D0_rep1_CCTTGTGTCATACAGC-1	6
D0_rep1_CCTTTGGCAGGGCTTC-1	6
D0_rep1_CGAAGTTAGCAGCGAT-1	6
D0_rep1_CGAAGTTGTGATAGTA-1	5
D0_rep1_CGAAGTTGTGTTACAC-1	5
D0_rep1_CGAAGTTTCCAACCGG-1	5
D0_rep1_CGAATTGTCGTCAAAC-1	6
D0_rep1_CGACAGCGTACAAAGT-1	6
D0_rep1_CGAGAAGCAACGTATC-1	5
D0_rep1_CGAGGAAAGAGCAGAA-1	5
D0_rep1_CGAGGCTGTGTGACCC-1	6
D0_rep1_CGAGGCTTCACGATCA-1	6
D0_rep1_CGAGTGCAGGTGATAT-1	5
D0_rep1_CGAGTGCGTGCTCCGA-1	11
D0_rep1_CGAGTGCTCCGCTAGG-1	9
D0_rep1_CGAGTTACAAGCGAGT-1	9
D0_rep1_CGAGTTACAAGTGTCT-1	6
D0_rep1_CGAGTTAGTCCTGAAT-1	1
D0_rep1_CGATCGGAGTCCGCCA-1	5
D0_rep1_CGATGCGGTCCCTGAG-1	6
D0_rep1_CGCATAAAGCCAGTAG-1	3
D0_rep1_CGCATAAGTCCCACGA-1	6
D0_rep1_CGCATAATCCGGTAGC-1	5
D0_rep1_CGCATGGCAAAGAACT-1	5
D0_rep1_CGCATGGCAAGGCCTC-1	6
D0_rep1_CGCATGGCACATTACG-1	6
D0_rep1_CGCCAGATCTTCTAAC-1	6
D0_rep1_CGCCATTAGCTTCTAG-1	5
D0_rep1_CGCCATTTCGTCTCAC-1	5
D0_rep1_CGGAACCCAATGTTGC-1	3
D0_rep1_CGGAACCGTGACATCT-1	5
D0_rep1_CGGACACGTCCAAAGG-1	5
D0_rep1_CGGCAGTAGATGTTGA-1	6
D0_rep1_CGGCAGTGTTACGATC-1	6
D0_rep1_CGGGACTCATCGTCCT-1	6
D0_rep1_CGGGCATAGGGTTTCT-1	5
D0_rep1_CGGGTCACACCGCTAG-1	5
D0_rep1_CGGGTCATCTTCGACC-1	6
D0_rep1_CGGGTGTAGGATGAGA-1	6
D0_rep1_CGGGTGTGTTGACGGA-1	6
D0_rep1_CGTAGTAAGTGCTCAT-1	6
D0_rep1_CGTAGTACAAGAGAGA-1	6
D0_rep1_CGTCAAATCTGGGATT-1	5
D0_rep1_CGTGAATAGGGTACGT-1	3
D0_rep1_CGTGAATGTTGACTGT-1	6
D0_rep1_CGTGATAGTTAGCGGA-1	6
D0_rep1_CGTGCTTAGACATCCT-1	6
D0_rep1_CGTGCTTCACTAACCA-1	2
D0_rep1_CGTGCTTGTGTCTCCT-1	5
D0_rep1_CGTGCTTTCACGACTA-1	6
D0_rep1_CGTGTCTAGTAGCATA-1	5
D0_rep1_CGTGTCTGTAGATGTA-1	6
D0_rep1_CGTGTCTTCCCTGTTG-1	5
D0_rep1_CGTTAGATCATTTGCT-1	6
D0_rep1_CTAACCCAGTCGCCAC-1	6
D0_rep1_CTAACCCGTTAGGCTT-1	6
D0_rep1_CTAACCCGTTGTAGCT-1	7
D0_rep1_CTAACCCGTTTACTGG-1	5
D0_rep1_CTAACTTAGTTCATGC-1	5
D0_rep1_CTAACTTGTGGACTAG-1	6
D0_rep1_CTAACTTGTTCTTGTT-1	5
D0_rep1_CTAACTTTCATCTCTA-1	5
D0_rep1_CTACAGACAACCACAT-1	5
D0_rep1_CTACATTCAGTGGGTA-1	6
D0_rep1_CTACATTGTACTGCCG-1	6
D0_rep1_CTACATTGTAGCTGCC-1	6
D0_rep1_CTACCCAAGTGAGTGC-1	3
D0_rep1_CTACCCAGTGTTACAC-1	6
D0_rep1_CTACCCATCAGTGATC-1	6
D0_rep1_CTACCTGTCAACCTTT-1	6
D0_rep1_CTACGGGCACGCTGCA-1	5
D0_rep1_CTACTATAGAAGCGCT-1	6
D0_rep1_CTAGACAGTGCCTACG-1	5
D0_rep1_CTAGACATCCGTTGAA-1	6
D0_rep1_CTATAGGTCGTTAGTG-1	3
D0_rep1_CTATCTAAGAAATCCA-1	6
D0_rep1_CTATCTAAGACCATAA-1	3
D0_rep1_CTATCTAAGATGTTCC-1	2
D0_rep1_CTATCTAGTCGGTGTC-1	6
D0_rep1_CTCAAGAAGAGTTCGG-1	4
D0_rep1_CTCAATTCAATTGAAG-1	6
D0_rep1_CTCAATTTCAGAGCAG-1	6
D0_rep1_CTCAATTTCGTTCTAT-1	8
D0_rep1_CTCACTGGTGTTACAC-1	6
D0_rep1_CTCACTGTCCTCTTTC-1	5
D0_rep1_CTCAGAAGTTGCCATA-1	5
D0_rep1_CTCAGAATCTCCCAAC-1	5
D0_rep1_CTCAGGGTCCCAACTC-1	6
D0_rep1_CTCAGTCCAAACACGG-1	6
D0_rep1_CTCATCGAGAAACCAT-1	6
D0_rep1_CTCATCGCAGCGAACA-1	6
D0_rep1_CTCATGCCAATTCTCT-1	5
D0_rep1_CTCCACATCGATCCCT-1	6
D0_rep1_CTCCATGCAACGACTT-1	5
D0_rep1_CTCCATGCAGGTTCGC-1	6
D0_rep1_CTCCATGGTACATTGC-1	6
D0_rep1_CTCCCAACAGGTTCCG-1	6
D0_rep1_CTCCCAATCTAGACAC-1	6
D0_rep1_CTCCCTCGTGGTGATG-1	3
D0_rep1_CTCCCTCTCGACCAAT-1	5
D0_rep1_CTCCGATGTTCTGACA-1	3
D0_rep1_CTCCTCCAGTAAACGT-1	6
D0_rep1_CTCCTCCCACATTACG-1	6
D0_rep1_CTCCTCCCATCCGTGG-1	6
D0_rep1_CTCCTCCGTGTGAATA-1	7
D0_rep1_CTCCTTTAGGCTATCT-1	6
D0_rep1_CTCGAGGAGGAGACCT-1	6
D0_rep1_CTCTCAGAGGAGTCTG-1	5
D0_rep1_CTCTCAGGTCGAGATG-1	9
D0_rep1_CTCTCAGGTGGCTACC-1	6
D0_rep1_CTCTCGACAACAACAA-1	4
D0_rep1_CTCTCGACATCAGTCA-1	6
D0_rep1_CTCTCGATCCCGTTCA-1	9
D0_rep1_CTCTGGTAGCACCGAA-1	6
D0_rep1_CTCTGGTAGCATCAGG-1	5
D0_rep1_CTCTGGTGTTCGGTTA-1	5
D0_rep1_CTCTGGTTCGCCTAGG-1	3
D0_rep1_CTCTGGTTCTGACAGT-1	5
D0_rep1_CTGAATGAGACAGTCG-1	6
D0_rep1_CTGAGCGAGTGCACCC-1	9
D0_rep1_CTGAGCGTCGCCCAGA-1	8
D0_rep1_CTGAGGCTCAGTGGGA-1	3
D0_rep1_CTGCAGGCAACTGCTA-1	5
D0_rep1_CTGCAGGCAATCGAAA-1	2
D0_rep1_CTGCAGGTCACCGCTT-1	5
D0_rep1_CTGCATCTCCCGAGAC-1	5
D0_rep1_CTGCATCTCGAAGCCC-1	6
D0_rep1_CTGCCATTCTCTATAC-1	6
D0_rep1_CTGCCTAGTCCGGTCA-1	6
D0_rep1_CTGCGAGCAAGAGAGA-1	1
D0_rep1_CTGCGAGGTGAGATCG-1	6
D0_rep1_CTGCGAGGTGCCTGCA-1	6
D0_rep1_CTGCTCAAGGTGCAGT-1	1
D0_rep1_CTGCTCAAGGTGGTTG-1	2
D0_rep1_CTGCTCATCTTTGATC-1	6
D0_rep1_CTGGACGGTCATCGGC-1	6
D0_rep1_CTGGACGTCCTACGGG-1	6
D0_rep1_CTGGACGTCCTAGCGG-1	5
D0_rep1_CTGGCAGAGAGAGTTT-1	5
D0_rep1_CTGGCAGCAGGACGAT-1	6
D0_rep1_CTGGCAGGTTCTGAGT-1	6
D0_rep1_CTGGCAGTCTAACGGT-1	6
D0_rep1_CTGTACCCATCGATCA-1	6
D0_rep1_CTGTAGAGTAGTCTGT-1	5
D0_rep1_CTGTATTGTGGCTTAT-1	6
D0_rep1_CTGTCGTAGCTTGTGT-1	6
D0_rep1_CTGTCGTAGGATTTGA-1	6
D0_rep1_CTGTGAACACTCCCTA-1	6
D0_rep1_CTGTGAATCGAAACAA-1	5
D0_rep1_CTGTGGGAGGCATGCA-1	6
D0_rep1_CTGTGGGAGTTGGGAC-1	6
D0_rep1_CTGTGGGTCGGACCAC-1	6
D0_rep1_CTTACCGAGACGACTG-1	5
D0_rep1_CTTAGGACAACTCGTA-1	3
D0_rep1_CTTAGGAGTAATGTGA-1	1
D0_rep1_CTTCAATCATTGCCTC-1	4
D0_rep1_CTTCCGATCGACCCAG-1	6
D0_rep1_CTTCCTTAGCGTCAAG-1	6
D0_rep1_CTTCCTTTCATGCTAG-1	6
D0_rep1_CTTCGGTCAAGTGATA-1	5
D0_rep1_CTTCTAAAGGATACGC-1	6
D0_rep1_CTTCTAACAAAGAGTT-1	6
D0_rep1_CTTCTAATCTACAGGT-1	5
D0_rep1_CTTCTCTCATCGGAAG-1	6
D0_rep1_CTTCTCTGTCGGAAAC-1	1
D0_rep1_CTTCTCTTCATCACAG-1	6
D0_rep1_CTTCTCTTCGATGGAG-1	3
D0_rep1_CTTGAGACACCGAATT-1	6
D0_rep1_CTTGATTGTATGAGCG-1	6
D0_rep1_CTTGATTGTCAAAGAT-1	6
D0_rep1_CTTGATTTCCGAGATT-1	6
D0_rep1_CTTGATTTCCGTAATG-1	6
D0_rep1_GAAATGACAGACCAGA-1	5
D0_rep1_GAAATGACATCCTCAC-1	6
D0_rep1_GAACACTGTGTGACCC-1	5
D0_rep1_GAACGTTCAGGCAATG-1	6
D0_rep1_GAACGTTGTATGCTTG-1	6
D0_rep1_GAACGTTTCGCTCATC-1	9
D0_rep1_GAACTGTCATGTGGCC-1	3
D0_rep1_GAAGAATAGTGCAACG-1	5
D0_rep1_GAAGCCCGTTCCCACT-1	7
D0_rep1_GAAGGACAGGCGCTCT-1	6
D0_rep1_GAAGGACGTAATGCGG-1	2
D0_rep1_GAAGGACGTTTCGCTC-1	2
D0_rep1_GAAGGGTCATAACCCA-1	6
D0_rep1_GAAGGGTGTACCGTGC-1	6
D0_rep1_GAAGGGTGTCGATGCC-1	1
D0_rep1_GAAGTAAAGACCTGGA-1	5
D0_rep1_GAAGTAACAAAGGCGT-1	6
D0_rep1_GAAGTAAGTTAGAAAC-1	5
D0_rep1_GAATAGAAGAGGCGGA-1	9
D0_rep1_GAATAGAGTATACCTG-1	5
D0_rep1_GAATAGAGTGGCGCTT-1	1
D0_rep1_GAATAGATCGCCAATA-1	3
D0_rep1_GAATCGTGTGTTAACC-1	5
D0_rep1_GACACGCAGTTTCTTC-1	3
D0_rep1_GACACGCCAGCCATTA-1	5
D0_rep1_GACACGCCAGTATGAA-1	3
D0_rep1_GACACGCGTCCGGTGT-1	7
D0_rep1_GACACGCTCGTTCGCT-1	5
D0_rep1_GACAGCCAGCACGTCC-1	6
D0_rep1_GACAGCCGTGGACCTC-1	6
D0_rep1_GACCAATAGGCTGGAT-1	6
D0_rep1_GACCAATAGTATTGCC-1	5
D0_rep1_GACCCAGAGAAGCTGC-1	5
D0_rep1_GACCCAGAGCATGAAT-1	5
D0_rep1_GACCCAGAGGAGCAAA-1	2
D0_rep1_GACCCAGAGTTGCGAG-1	6
D0_rep1_GACCCAGCACAGTCAT-1	5
D0_rep1_GACCCAGTCCGTGTAA-1	5
D0_rep1_GACCGTGAGTATGCAA-1	5
D0_rep1_GACCGTGCAATTCACG-1	6
D0_rep1_GACCGTGCACCGGCTA-1	5
D0_rep1_GACCGTGCACTCATAG-1	6
D0_rep1_GACCGTGGTTGCATCA-1	9
D0_rep1_GACCTTCGTCAAAGTA-1	6
D0_rep1_GACGCTGCAAACAGGC-1	6
D0_rep1_GACGCTGCAGTTGTCA-1	5
D0_rep1_GACGCTGTCACCTCGT-1	5
D0_rep1_GACGTTATCCATCGTC-1	6
D0_rep1_GACTATGCACCTCTGT-1	2
D0_rep1_GACTATGCATACTTTC-1	6
D0_rep1_GACTATGGTATGCGGA-1	5
D0_rep1_GACTCTCAGTATGACA-1	6
D0_rep1_GACTCTCGTAGCCCTG-1	6
D0_rep1_GACTGATAGACGCAGT-1	5
D0_rep1_GAGAAATCACCGCTGA-1	5
D0_rep1_GAGACCCCAAATACAG-1	5
D0_rep1_GAGAGGTGTGCCTTCT-1	5
D0_rep1_GAGAGGTTCCAACACA-1	1
D0_rep1_GAGATGGAGTCTAGCT-1	5
D0_rep1_GAGATGGCACCACATA-1	6
D0_rep1_GAGCCTGAGAAGAACG-1	3
D0_rep1_GAGCCTGTCACATCAG-1	5
D0_rep1_GAGCTGCTCACCTCAC-1	3
D0_rep1_GAGGGATTCTGTGTGA-1	5
D0_rep1_GAGTCATGTGAAAGTT-1	6
D0_rep1_GAGTCTACACAGTGTT-1	3
D0_rep1_GAGTGAGAGCAATTAG-1	5
D0_rep1_GAGTTACCAGAGTCAG-1	5
D0_rep1_GAGTTACGTCAAAGAT-1	6
D0_rep1_GAGTTGTGTATCGATC-1	5
D0_rep1_GAGTTGTTCTTTGCGC-1	6
D0_rep1_GAGTTTGCAAGGCAAC-1	6
D0_rep1_GAGTTTGGTCTGATCA-1	6
D0_rep1_GATAGAACAATGAACA-1	6
D0_rep1_GATCAGTAGACGCCCT-1	5
D0_rep1_GATCAGTGTTCCGCGA-1	6
D0_rep1_GATCATGCAGTTACCA-1	9
D0_rep1_GATCATGCATTGAGCT-1	5
D0_rep1_GATCCCTGTGCTGCAC-1	6
D0_rep1_GATCCCTTCCGTCACT-1	4
D0_rep1_GATCGTAAGCAAGTGC-1	5
D0_rep1_GATCGTACAAGCAGGT-1	6
D0_rep1_GATCGTACAAGGATGC-1	2
D0_rep1_GATCGTAGTCCTTAAG-1	6
D0_rep1_GATGACTCACGCAAAG-1	5
D0_rep1_GATGAGGCACACTGGC-1	6
D0_rep1_GATGATCAGACGACTG-1	6
D0_rep1_GATGCTACAATCCAGT-1	8
D0_rep1_GATGCTAGTACAAGCG-1	3
D0_rep1_GATGTTGAGCAAGGAA-1	6
D0_rep1_GATGTTGAGCACCGAA-1	5
D0_rep1_GATTCTTTCTAGGAAA-1	1
D0_rep1_GATTGGTGTATCGTGT-1	6
D0_rep1_GATTGGTGTCGTAATC-1	1
D0_rep1_GATTTCTAGACCGTTT-1	6
D0_rep1_GCAACATTCTGTCCGT-1	5
D0_rep1_GCAACCGAGTACGAGC-1	1
D0_rep1_GCAACCGAGTATGAAC-1	6
D0_rep1_GCAACCGTCGAAACAA-1	5
D0_rep1_GCACATATCCAATCTT-1	6
D0_rep1_GCACGGTTCCAAAGGG-1	3
D0_rep1_GCACGTGCATCACAGT-1	6
D0_rep1_GCACTAACAGATCATC-1	2
D0_rep1_GCAGCCAAGTGGCCTC-1	6
D0_rep1_GCAGCCAGTGCATTAC-1	2
D0_rep1_GCAGCCATCTAACGGT-1	8
D0_rep1_GCAGGCTAGATTCGAA-1	6
D0_rep1_GCAGGCTGTCATATGC-1	6
D0_rep1_GCAGTTATCCATGATG-1	5
D0_rep1_GCATCTCGTCTCACAA-1	3
D0_rep1_GCATGATTCGACCCAG-1	6
D0_rep1_GCATTAGGTCAAGCGA-1	6
D0_rep1_GCATTAGTCAAGAGTA-1	6
D0_rep1_GCATTAGTCGAACCAT-1	6
D0_rep1_GCCAACGGTCGATTTG-1	6
D0_rep1_GCCAGTGCACTGTCCT-1	5
D0_rep1_GCCATGGAGCAACTCT-1	5
D0_rep1_GCCATGGCATACTTTC-1	7
D0_rep1_GCCATGGGTCTGTCCT-1	2
D0_rep1_GCCATGGGTGGTCCGT-1	3
D0_rep1_GCCATGGTCCCGAATA-1	6
D0_rep1_GCCATGGTCGACATTG-1	7
D0_rep1_GCCCAGAAGCCTGTCG-1	6
D0_rep1_GCCCAGAAGCGCAATG-1	6
D0_rep1_GCCCAGAAGCGGACAT-1	6
D0_rep1_GCCCAGACATCGGCCA-1	6
D0_rep1_GCCGATGCACTTCTCG-1	2
D0_rep1_GCCGATGCATGGCCCA-1	1
D0_rep1_GCCGATGTCGTGAGAG-1	9
D0_rep1_GCCTGTTGTACTGGGA-1	5
D0_rep1_GCGAGAAAGGTCCAGA-1	8
D0_rep1_GCGAGAACAGCGTATT-1	1
D0_rep1_GCGAGAACAGGCGATA-1	6
D0_rep1_GCGAGAAGTTGTGGAG-1	5
D0_rep1_GCGGATCCACGTGTGC-1	3
D0_rep1_GCGGATCCAGTGCGCT-1	6
D0_rep1_GCGTGCACAATGGCCC-1	2
D0_rep1_GCGTGCACAGCGCGTT-1	6
D0_rep1_GCGTGCAGTGCATTTG-1	5
D0_rep1_GCGTTTCGTCGTATTG-1	1
D0_rep1_GCGTTTCTCGCAACAT-1	6
D0_rep1_GCTACAAGTTTGGCTA-1	6
D0_rep1_GCTACCTAGAAGGTAG-1	6
D0_rep1_GCTACCTGTATTGGCT-1	8
D0_rep1_GCTCAAAGTGACCTGC-1	6
D0_rep1_GCTGAATAGAAGGGAT-1	5
D0_rep1_GCTGCAGAGCATAGGC-1	6
D0_rep1_GCTGCAGAGTCAGGGT-1	5
D0_rep1_GCTGCAGTCTTCTTCC-1	5
D0_rep1_GCTGGGTCACGTTGGC-1	5
D0_rep1_GCTGGGTGTAATCAAG-1	6
D0_rep1_GCTTCACAGGCATGGT-1	4
D0_rep1_GCTTTCGGTGTGACCC-1	6
D0_rep1_GCTTTCGTCTGCCCTA-1	9
D0_rep1_GGAACCCAGCTGAGCA-1	9
D0_rep1_GGAACCCGTCGAGATG-1	6
D0_rep1_GGAACCCGTCTGATAC-1	6
D0_rep1_GGAACCCGTGGGCTTC-1	6
D0_rep1_GGAACCCTCAAAGGTA-1	1
D0_rep1_GGAATCTAGCTACTAC-1	6
D0_rep1_GGACGTCAGCGTCAAG-1	6
D0_rep1_GGAGAACAGTGCACTT-1	6
D0_rep1_GGAGAACGTCGTCATA-1	5
D0_rep1_GGAGATGCACGTAACT-1	3
D0_rep1_GGAGATGTCTGCGAGC-1	3
D0_rep1_GGAGCAAAGACGGAAA-1	5
D0_rep1_GGAGCAATCCACAGCG-1	6
D0_rep1_GGAGGTAAGACTTCAC-1	6
D0_rep1_GGAGGTACAAGACCTT-1	5
D0_rep1_GGATGTTCACGCGGTT-1	2
D0_rep1_GGCGTCACAGAGGGTT-1	2
D0_rep1_GGCGTCATCATTGCCC-1	3
D0_rep1_GGCTGTGTCAACGTGT-1	3
D0_rep1_GGGAAGTTCATTTGCT-1	2
D0_rep1_GGGACAAGTCCACAGC-1	5
D0_rep1_GGGACAATCGCTCATC-1	6
D0_rep1_GGGACTCGTACGATCT-1	5
D0_rep1_GGGACTCGTATGGAAT-1	2
D0_rep1_GGGACTCGTTAATGAG-1	6
D0_rep1_GGGAGATAGTATGAAC-1	6
D0_rep1_GGGAGTAGTCAGCGTC-1	5
D0_rep1_GGGATCCGTAGAATAC-1	2
D0_rep1_GGGATCCGTCTGTGGC-1	1
D0_rep1_GGGATGAAGATTGTGA-1	5
D0_rep1_GGGATGACATGTGCCG-1	6
D0_rep1_GGGATGAGTAAGGAGA-1	6
D0_rep1_GGGATGATCCACTAGA-1	6
D0_rep1_GGGCTACGTGCGCTCA-1	6
D0_rep1_GGGCTCAAGATTGATG-1	5
D0_rep1_GGGCTCACACTGGAAG-1	6
D0_rep1_GGGCTCATCTCCGAAA-1	5
D0_rep1_GGGTAGAAGAAGTCTA-1	5
D0_rep1_GGGTATTCAGGCTTGC-1	5
D0_rep1_GGGTATTGTCACAGAG-1	6
D0_rep1_GGGTCACTCAAATGAG-1	6
D0_rep1_GGGTCTGGTTTCGTGA-1	7
D0_rep1_GGGTGAAAGTGAATAC-1	1
D0_rep1_GGGTGAACATGAATAG-1	5
D0_rep1_GGGTGTCTCGACGATT-1	6
D0_rep1_GGGTTATTCAGCAATC-1	6
D0_rep1_GGGTTATTCTGCGGGT-1	6
D0_rep1_GGGTTTATCAGGTAAA-1	8
D0_rep1_GGTAACTCAGCAGTAG-1	6
D0_rep1_GGTAACTGTCTGTGGC-1	5
D0_rep1_GGTAATCCACTCCTGT-1	6
D0_rep1_GGTAATCCAGCATCTA-1	3
D0_rep1_GGTAGAGAGACATACA-1	3
D0_rep1_GGTAGAGAGCAGTCTT-1	3
D0_rep1_GGTCTGGCATCCAACA-1	6
D0_rep1_GGTCTGGTCCCGTGTT-1	1
D0_rep1_GGTGATTGTTGAATCC-1	11
D0_rep1_GGTGATTTCGCCTCTA-1	6
D0_rep1_GGTGGCTTCATTGTGG-1	5
D0_rep1_GGTGTCGTCGCTATTT-1	6
D0_rep1_GGTTAACAGGTCGACA-1	11
D0_rep1_GGTTAACTCTTACCAT-1	5
D0_rep1_GGTTCTCCAGGCCCTA-1	6
D0_rep1_GGTTCTCCATACTGTG-1	2
D0_rep1_GGTTGTATCACCACAA-1	6
D0_rep1_GGTTGTATCGTTACCC-1	6
D0_rep1_GTAACACCACAAGGTG-1	6
D0_rep1_GTAACACGTCATTGCA-1	6
D0_rep1_GTAACACGTGCACAAG-1	5
D0_rep1_GTAACACTCCTCACCA-1	9
D0_rep1_GTAACCAAGAAATCCA-1	5
D0_rep1_GTAACCAGTTCTTGCC-1	6
D0_rep1_GTAAGTCCACATACGT-1	5
D0_rep1_GTAAGTCTCTCTCGAC-1	8
D0_rep1_GTAATCGCAACTGGTT-1	2
D0_rep1_GTAATCGGTCATCAGT-1	6
D0_rep1_GTAATGCGTGATTCTG-1	6
D0_rep1_GTAATGCTCGCCGAAC-1	6
D0_rep1_GTACAACAGGGTTAGC-1	3
D0_rep1_GTACAACAGTCACTGT-1	6
D0_rep1_GTACAACTCCGACATA-1	6
D0_rep1_GTACAGTCATTCATCT-1	6
D0_rep1_GTACAGTTCAACACGT-1	6
D0_rep1_GTAGAAAAGAGCTGAC-1	6
D0_rep1_GTAGAAACAATTCGTG-1	5
D0_rep1_GTAGAAAGTCGCTGCA-1	6
D0_rep1_GTAGAGGAGGTAAGGA-1	3
D0_rep1_GTAGAGGAGTCGGCAA-1	3
D0_rep1_GTAGAGGGTCTTTCTA-1	6
D0_rep1_GTAGATCCAATTGCGT-1	5
D0_rep1_GTAGCTAGTCTGTGAT-1	6
D0_rep1_GTAGCTAGTGATAGTA-1	6
D0_rep1_GTAGGAGGTGCCCGTA-1	5
D0_rep1_GTAGGTTGTGTCATGT-1	5
D0_rep1_GTATTGGGTTCAGCTA-1	3
D0_rep1_GTATTTCGTCACAATC-1	1
D0_rep1_GTATTTCGTGTACATC-1	6
D0_rep1_GTATTTCTCGGATTAC-1	6
D0_rep1_GTCAAACAGGAATTAC-1	3
D0_rep1_GTCAAGTAGTAATACG-1	6
D0_rep1_GTCAAGTCATAGAGGC-1	6
D0_rep1_GTCAAGTTCCCTTTGG-1	6
D0_rep1_GTCACGGCAGAGTTCT-1	5
D0_rep1_GTCACGGCAGAGTTGG-1	6
D0_rep1_GTCACGGTCAACCTTT-1	5
D0_rep1_GTCACGGTCCTAACAG-1	6
D0_rep1_GTCACTCTCTCGTCAC-1	6
D0_rep1_GTCACTCTCTTTGCGC-1	3
D0_rep1_GTCAGCGAGCCTCCAG-1	1
D0_rep1_GTCAGCGGTGCAATGG-1	6
D0_rep1_GTCATCCAGGAGTACC-1	11
D0_rep1_GTCATCCTCAGTGATC-1	6
D0_rep1_GTCATTTAGTTGTCAC-1	5
D0_rep1_GTCATTTGTTGTGTTG-1	2
D0_rep1_GTCCACTCAAACTCGT-1	3
D0_rep1_GTCCACTGTAGAATGT-1	2
D0_rep1_GTCCCATCATGAGATA-1	2
D0_rep1_GTCCCATGTTGCATGT-1	2
D0_rep1_GTCCTCAAGTAGACAT-1	9
D0_rep1_GTCCTCATCAGACAAA-1	6
D0_rep1_GTCGAATCATACGCAT-1	6
D0_rep1_GTCGCGATCACAATGC-1	5
D0_rep1_GTCGTAAAGTGCCGAA-1	5
D0_rep1_GTCGTAAGTGCATGTT-1	6
D0_rep1_GTCGTTCAGCCGTTAT-1	6
D0_rep1_GTCGTTCGTCAACCAT-1	6
D0_rep1_GTCTAGACATCTGGGC-1	2
D0_rep1_GTCTAGACATTATGCG-1	5
D0_rep1_GTCTCACTCGGAATTC-1	9
D0_rep1_GTCTGTCGTTTCTTAC-1	6
D0_rep1_GTGACGCAGTACCATC-1	6
D0_rep1_GTGACGCGTTCGTAAC-1	6
D0_rep1_GTGAGGACAGAGAAAG-1	6
D0_rep1_GTGAGGACATCGGAGA-1	5
D0_rep1_GTGAGTTAGAACCCGA-1	2
D0_rep1_GTGAGTTAGCCTCTGG-1	6
D0_rep1_GTGAGTTGTCATCCCT-1	3
D0_rep1_GTGATGTGTCAGGAGT-1	6
D0_rep1_GTGATGTTCTTCACAT-1	5
D0_rep1_GTGCACGGTCCAACGC-1	6
D0_rep1_GTGCACGTCAACCCGG-1	6
D0_rep1_GTGCACGTCGATACGT-1	9
D0_rep1_GTGCGTGAGTGGCCTC-1	3
D0_rep1_GTGCGTGCACAGTGAG-1	6
D0_rep1_GTGCTGGTCATGCATG-1	6
D0_rep1_GTGCTGGTCTACCAGA-1	6
D0_rep1_GTGCTGGTCTGAGGTT-1	6
D0_rep1_GTGGCGTGTGGTCCCA-1	6
D0_rep1_GTGGGAACACTAGGCC-1	6
D0_rep1_GTGGGAACATCTGCGG-1	5
D0_rep1_GTGTAACAGGCTTAAA-1	5
D0_rep1_GTGTAACTCCATCCGT-1	6
D0_rep1_GTGTAACTCCTTGGAA-1	3
D0_rep1_GTGTCCTCACTAACGT-1	6
D0_rep1_GTGTCCTTCAAGCCCG-1	3
D0_rep1_GTGTCCTTCGTACACA-1	5
D0_rep1_GTGTGATTCACACGAT-1	6
D0_rep1_GTGTTAGCATCTCATT-1	6
D0_rep1_GTGTTAGGTCCTTTGC-1	6
D0_rep1_GTGTTAGTCCGTCACT-1	6
D0_rep1_GTGTTAGTCCTTATGT-1	5
D0_rep1_GTGTTAGTCTACACAG-1	5
D0_rep1_GTGTTAGTCTGGCCGA-1	5
D0_rep1_GTGTTCCGTTCACGAT-1	3
D0_rep1_GTTACAGTCAGCTGAT-1	6
D0_rep1_GTTACCCCATGAATAG-1	6
D0_rep1_GTTACGATCCCGAACG-1	6
D0_rep1_GTTAGACGTACGTTCA-1	6
D0_rep1_GTTAGTGTCTGATTCT-1	5
D0_rep1_GTTATGGGTCCAAATC-1	5
D0_rep1_GTTCGCTGTGGCTTGC-1	6
D0_rep1_GTTCTATAGGCACTAG-1	6
D0_rep1_GTTCTATAGTTTGCTG-1	6
D0_rep1_GTTCTATCAAGGTCTT-1	5
D0_rep1_GTTGAACGTAGGTCAG-1	2
D0_rep1_GTTGCGGGTACAGCGA-1	6
D0_rep1_GTTGCGGTCTACACTT-1	5
D0_rep1_GTTGCTCCAGAGTGTG-1	5
D0_rep1_GTTGTAGGTCTTACTT-1	5
D0_rep1_GTTGTAGTCTTTGATC-1	6
D0_rep1_GTTGTGACAATTCTCT-1	3
D0_rep1_GTTTACTGTACGGATG-1	6
D0_rep1_GTTTGGAGTCCACTTC-1	5
D0_rep1_TAACACGGTGCTCCGA-1	6
D0_rep1_TAACCAGTCCGCATAA-1	5
D0_rep1_TAACGACAGATCCCAT-1	5
D0_rep1_TAACGACCAAGGCTTT-1	5
D0_rep1_TAACTTCCAGCTCATA-1	3
D0_rep1_TAACTTCTCCGAGATT-1	6
D0_rep1_TAAGCACAGGTGTGAC-1	1
D0_rep1_TAAGCCAAGCATTTGC-1	9
D0_rep1_TAAGCCAGTTACCCAA-1	6
D0_rep1_TAAGCGTAGATGACAT-1	5
D0_rep1_TAAGCGTTCCGACATA-1	6
D0_rep1_TAAGCGTTCCTAAACG-1	6
D0_rep1_TAAGTCGTCTAGACCA-1	1
D0_rep1_TAATTCCGTGTACATC-1	6
D0_rep1_TACAACGAGATGCCGA-1	6
D0_rep1_TACAACGAGATGCTAA-1	5
D0_rep1_TACAACGGTATGGTTC-1	4
D0_rep1_TACAACGTCCACACAA-1	4
D0_rep1_TACACCCAGCAAGTCG-1	5
D0_rep1_TACACCCCACGCTTAA-1	6
D0_rep1_TACACCCGTGTGCCTG-1	4
D0_rep1_TACATTCAGTTAGTAG-1	5
D0_rep1_TACATTCTCACCATGA-1	5
D0_rep1_TACCCACCAAGCTGTT-1	6
D0_rep1_TACCCACCATATACCG-1	4
D0_rep1_TACCCACTCAGTAGGG-1	6
D0_rep1_TACCCGTCAAGACCGA-1	3
D0_rep1_TACCCGTCACCAACAT-1	6
D0_rep1_TACCCGTCACGGTCTG-1	7
D0_rep1_TACCGAACACGTCGTG-1	2
D0_rep1_TACCGAAGTTTACGTG-1	5
D0_rep1_TACCGAATCGCCGATG-1	3
D0_rep1_TACCGGGAGATAGTGT-1	5
D0_rep1_TACCGGGTCCCGTAAA-1	1
D0_rep1_TACCTCGGTTCAACGT-1	6
D0_rep1_TACCTGCCAGGAGACT-1	6
D0_rep1_TACCTGCGTTACAGCT-1	3
D0_rep1_TACCTGCTCTTTCCGG-1	3
D0_rep1_TACGCTCCATACCATG-1	6
D0_rep1_TACGCTCTCAAAGACA-1	9
D0_rep1_TACGGGCAGCAGAAAG-1	6
D0_rep1_TACGGGCAGTGATGGC-1	3
D0_rep1_TACGTCCTCGTTACCC-1	6
D0_rep1_TACTGCCTCCATCCGT-1	6
D0_rep1_TACTTACCATAAGCAA-1	6
D0_rep1_TACTTCAAGGGCGAGA-1	9
D0_rep1_TACTTCAAGGGTCAAC-1	6
D0_rep1_TACTTCACAGCATCTA-1	6
D0_rep1_TACTTCAGTCCATCTC-1	6
D0_rep1_TACTTGTGTCACTTCC-1	5
D0_rep1_TACTTGTGTTGGCCGT-1	5
D0_rep1_TACTTGTTCATTGCTT-1	5
D0_rep1_TAGACCATCTGGTGCG-1	6
D0_rep1_TAGACTGGTTGTCAGT-1	3
D0_rep1_TAGACTGTCGCTCTAC-1	3
D0_rep1_TAGATCGCAGAAGTTA-1	6
D0_rep1_TAGGTACCATTGGATC-1	5
D0_rep1_TAGGTACTCGCTGTTC-1	6
D0_rep1_TAGTGCAAGATAGTGT-1	6
D0_rep1_TAGTGCATCCTTCACG-1	1
D0_rep1_TAGTGCATCGAGGCAA-1	5
D0_rep1_TAGTGCATCTCATTTG-1	5
D0_rep1_TAGTGCATCTGATGGT-1	6
D0_rep1_TATATCCAGTCTGGTT-1	6
D0_rep1_TATATCCGTCGACGCT-1	6
D0_rep1_TATCGCCCAGATCCTA-1	5
D0_rep1_TATCGCCTCCACGAAT-1	6
D0_rep1_TATCTGTGTCACGCTG-1	2
D0_rep1_TATCTGTGTCCCGTGA-1	1
D0_rep1_TATCTGTTCTAGAGCT-1	6
D0_rep1_TATCTTGGTGGTTTAC-1	2
D0_rep1_TATCTTGTCTTCGACC-1	1
D0_rep1_TATTCCAGTCTGCCTT-1	5
D0_rep1_TATTGCTCAAGTGGAC-1	6
D0_rep1_TATTTCGAGTTGTAGA-1	6
D0_rep1_TATTTCGTCACACCCT-1	6
D0_rep1_TATTTCGTCTGTGCGG-1	6
D0_rep1_TCAAGACAGGAAGTGA-1	5
D0_rep1_TCAAGCACACATTACG-1	7
D0_rep1_TCAAGTGAGTTGTCGT-1	5
D0_rep1_TCAAGTGGTTCTTCAT-1	5
D0_rep1_TCAAGTGTCCTAAACG-1	3
D0_rep1_TCAATTCCATACGCAT-1	6
D0_rep1_TCACAAGCAAAGGCGT-1	6
D0_rep1_TCACAAGTCGCGTTTC-1	5
D0_rep1_TCACAAGTCTCTAAGG-1	6
D0_rep1_TCACACCGTCAAATCC-1	5
D0_rep1_TCACACCTCACCTTAT-1	6
D0_rep1_TCACATTAGCGCAATG-1	2
D0_rep1_TCACATTTCGCACGAC-1	6
D0_rep1_TCACGCTCAGTCAGAG-1	9
D0_rep1_TCACGGGAGCATTTGC-1	6
D0_rep1_TCACGGGAGTGCACTT-1	5
D0_rep1_TCACTATAGGCTCTAT-1	5
D0_rep1_TCACTATGTAGTGTGG-1	3
D0_rep1_TCACTCGAGATGACCG-1	3
D0_rep1_TCAGCAACAGCCGGTT-1	6
D0_rep1_TCAGGTAAGGAGGCAG-1	6
D0_rep1_TCAGTCCAGTTATGGA-1	5
D0_rep1_TCAGTCCCATGGAACG-1	5
D0_rep1_TCAGTCCTCTGACCCT-1	6
D0_rep1_TCAGTGATCTCCTACG-1	6
D0_rep1_TCAGTTTAGTCTCTGA-1	7
D0_rep1_TCAGTTTTCCACGTGG-1	6
D0_rep1_TCATACTCATCGTCCT-1	2
D0_rep1_TCATACTCATGACGGA-1	3
D0_rep1_TCATATCGTGAATGAT-1	6
D0_rep1_TCATCATAGACTTCAC-1	6
D0_rep1_TCATCATAGTAAACTG-1	3
D0_rep1_TCATCATGTATGAGAT-1	6
D0_rep1_TCATGAGTCGTTCTGC-1	5
D0_rep1_TCATGCCAGGTCACCC-1	9
D0_rep1_TCATGGAAGGTCTGGA-1	6
D0_rep1_TCATGGATCACGAACT-1	2
D0_rep1_TCATGGATCGGCATCG-1	6
D0_rep1_TCATGTTAGGTATAGT-1	5
D0_rep1_TCATGTTGTCTTCATT-1	6
D0_rep1_TCATGTTTCTTTGCTA-1	6
D0_rep1_TCATTACAGTAAACAC-1	6
D0_rep1_TCATTACAGTAGTCAA-1	6
D0_rep1_TCATTACGTCTTGAGT-1	6
D0_rep1_TCATTACGTGATTGGG-1	6
D0_rep1_TCATTCACACATACGT-1	6
D0_rep1_TCATTGTCAGCGCTTG-1	3
D0_rep1_TCATTGTCAGCTACAT-1	6
D0_rep1_TCATTTGAGGTCATTC-1	1
D0_rep1_TCATTTGGTGATCGTT-1	6
D0_rep1_TCCACCAGTAGTTACC-1	6
D0_rep1_TCCACGTAGTGCTCAT-1	2
D0_rep1_TCCATCGAGCCTATCA-1	6
D0_rep1_TCCATCGAGGCCTAAG-1	6
D0_rep1_TCCATCGCAAAGTGTA-1	3
D0_rep1_TCCATCGGTTGGGTTT-1	1
D0_rep1_TCCATCGTCGTTGTTT-1	6
D0_rep1_TCCATGCAGCCTGTCG-1	3
D0_rep1_TCCATGCGTCTTCGAA-1	6
D0_rep1_TCCATGCTCTCAACGA-1	3
D0_rep1_TCCCACACATAGACTC-1	6
D0_rep1_TCCCAGTCAACTGTGT-1	5
D0_rep1_TCCCAGTTCACTCTTA-1	6
D0_rep1_TCCCATGTCGTCAACA-1	5
D0_rep1_TCCCATGTCTTTGCAT-1	6
D0_rep1_TCCGAAACAAGGATGC-1	6
D0_rep1_TCCGAAATCTTGTGCC-1	5
D0_rep1_TCCGGGAAGCGAGTCA-1	5
D0_rep1_TCCGGGAGTAGATCCT-1	6
D0_rep1_TCCGGGATCCGGACGT-1	2
D0_rep1_TCCGGGATCGCCGTGA-1	2
D0_rep1_TCCGTGTCATTGACAC-1	2
D0_rep1_TCCTCCCGTACGATGG-1	2
D0_rep1_TCCTCGAAGTGGATTA-1	3
D0_rep1_TCCTCGACACGTAGTT-1	5
D0_rep1_TCCTCTTGTGAGACCA-1	6
D0_rep1_TCCTTCTGTCGTGGAA-1	6
D0_rep1_TCCTTCTTCAAAGACA-1	3
D0_rep1_TCCTTTCCATCAGTGT-1	6
D0_rep1_TCGAACAAGCGATGCA-1	6
D0_rep1_TCGAAGTAGTGCGACA-1	6
D0_rep1_TCGACCTCAGCGAACA-1	7
D0_rep1_TCGATTTTCACGAACT-1	3
D0_rep1_TCGCACTAGGGCCCTT-1	6
D0_rep1_TCGCACTAGTTCCAGT-1	9
D0_rep1_TCGCAGGAGAATTGCA-1	5
D0_rep1_TCGCAGGAGAGTGTGC-1	6
D0_rep1_TCGCAGGGTTATCCAG-1	5
D0_rep1_TCGCTTGTCCACGTAA-1	5
D0_rep1_TCGGATAAGTCAGCCC-1	5
D0_rep1_TCGGGCAAGCCAAGGT-1	5
D0_rep1_TCGGGCATCCACTGAA-1	5
D0_rep1_TCGGGTGGTTACCCAA-1	6
D0_rep1_TCGGTCTAGAGGCGGA-1	6
D0_rep1_TCGGTCTAGCTACGTT-1	6
D0_rep1_TCGGTCTAGTAAACGT-1	3
D0_rep1_TCGTAGACAAGGCCTC-1	1
D0_rep1_TCGTAGAGTAGATGTA-1	6
D0_rep1_TCGTAGAGTCCTATAG-1	6
D0_rep1_TCGTAGATCAGTCCGG-1	2
D0_rep1_TCGTGCTCACACCTGG-1	8
D0_rep1_TCGTGCTCACAGAGCA-1	2
D0_rep1_TCGTGGGGTAGCTGAG-1	6
D0_rep1_TCGTGGGTCTCCAATT-1	6
D0_rep1_TCTAACTGTATCGTTG-1	1
D0_rep1_TCTAACTGTTAAGGGC-1	6
D0_rep1_TCTACCGCATGGAATA-1	3
D0_rep1_TCTACCGTCAGCGCGT-1	5
D0_rep1_TCTATCATCCTCATAT-1	3
D0_rep1_TCTCAGCTCCACAGGC-1	6
D0_rep1_TCTCCGAGTAACCCGC-1	5
D0_rep1_TCTCCGATCGTAACCA-1	6
D0_rep1_TCTCTGGAGATGTTGA-1	2
D0_rep1_TCTCTGGAGCAAATGT-1	3
D0_rep1_TCTCTGGAGCTCGACC-1	6
D0_rep1_TCTCTGGCACGCAGTC-1	1
D0_rep1_TCTCTGGGTCGCACAC-1	5
D0_rep1_TCTGCCAGTAATTAGG-1	6
D0_rep1_TCTGGCTAGCCGAACA-1	5
D0_rep1_TCTGGCTGTGAATATG-1	6
D0_rep1_TCTTAGTGTTGGGACA-1	6
D0_rep1_TCTTAGTTCTTCACGC-1	5
D0_rep1_TCTTCCTCAACTGGTT-1	3
D0_rep1_TCTTCCTGTAGCTGAG-1	5
D0_rep1_TCTTCCTTCGTAGCCG-1	6
D0_rep1_TCTTTGACAGGCGAAT-1	10
D0_rep1_TCTTTGAGTTGTACGT-1	5
D0_rep1_TGAACGTCACATACTG-1	5
D0_rep1_TGAACGTTCCTCATAT-1	5
D0_rep1_TGAATCGTCGATTGAC-1	6
D0_rep1_TGACAGTCATCCTATT-1	5
D0_rep1_TGACGCGTCGCTTGCT-1	2
D0_rep1_TGACGCGTCGGCTGGT-1	5
D0_rep1_TGACTCCGTAGTCGGA-1	5
D0_rep1_TGACTCCTCTTCGGTC-1	6
D0_rep1_TGAGACTAGGTCCCGT-1	6
D0_rep1_TGAGACTCAAAGACTA-1	3
D0_rep1_TGAGCATAGATGGTCG-1	9
D0_rep1_TGAGCGCGTCCAGTTA-1	6
D0_rep1_TGAGGTTCAACCACGC-1	7
D0_rep1_TGAGGTTCAGAGCCCT-1	6
D0_rep1_TGAGGTTGTCCACTCT-1	7
D0_rep1_TGAGGTTGTTTAGTCG-1	2
D0_rep1_TGAGTCATCTTCCCGA-1	6
D0_rep1_TGATCAGTCCCGAAAT-1	5
D0_rep1_TGATCTTGTCGACGCT-1	6
D0_rep1_TGATGCAAGACTTGTC-1	2
D0_rep1_TGATGCACAGAGGAAA-1	6
D0_rep1_TGATGCATCTGTCAGA-1	3
D0_rep1_TGATGGTCAGAGCCCT-1	9
D0_rep1_TGATGGTCATTAGGAA-1	6
D0_rep1_TGATGGTGTCGGTGTC-1	6
D0_rep1_TGATGGTTCTAGACAC-1	6
D0_rep1_TGATTCTGTCATGACT-1	5
D0_rep1_TGATTCTGTCTACGAT-1	6
D0_rep1_TGATTTCAGTCACTCA-1	6
D0_rep1_TGCAGTAAGCCGTCGT-1	6
D0_rep1_TGCAGTAGTAAGGCCA-1	6
D0_rep1_TGCATCCAGATGTTAG-1	6
D0_rep1_TGCATCCCAATCGCAT-1	6
D0_rep1_TGCATGATCACATACG-1	3
D0_rep1_TGCCGAGAGGGAGTGG-1	5
D0_rep1_TGCCGAGAGGTTACCT-1	5
D0_rep1_TGCCGAGGTCAAGCGA-1	6
D0_rep1_TGCGACGGTATCAGCT-1	5
D0_rep1_TGCGATAAGTGTAGAT-1	2
D0_rep1_TGCGGGTAGCCATATC-1	5
D0_rep1_TGCGGGTAGTCATGGG-1	5
D0_rep1_TGCTCCAAGTAGCAAT-1	6
D0_rep1_TGCTCCACAAGTGGGT-1	5
D0_rep1_TGCTCGTCAACTGCTA-1	5
D0_rep1_TGCTCGTCAGGCCTGT-1	5
D0_rep1_TGCTCGTGTAAGCGGT-1	5
D0_rep1_TGCTTCGTCGATCCCT-1	6
D0_rep1_TGCTTGCTCTACCTTA-1	6
D0_rep1_TGGAACTAGTTCAACC-1	3
D0_rep1_TGGAGAGAGCAAGTGC-1	9
D0_rep1_TGGAGGATCATAAGGA-1	5
D0_rep1_TGGATGTAGATGGCAC-1	3
D0_rep1_TGGATGTAGTGCCTCG-1	6
D0_rep1_TGGCGTGAGTCGAGGT-1	8
D0_rep1_TGGGAAGGTGTGTCCG-1	2
D0_rep1_TGGGATTGTAAGTTAG-1	5
D0_rep1_TGGGCGTGTTGTAGCT-1	6
D0_rep1_TGGGCGTTCAAAGAAC-1	6
D0_rep1_TGGGCGTTCACGAGGA-1	3
D0_rep1_TGGGCGTTCATGAGTC-1	5
D0_rep1_TGGGTTACACGTAGAG-1	6
D0_rep1_TGGGTTATCTTGCAGA-1	6
D0_rep1_TGGTACAGTCCTATAG-1	6
D0_rep1_TGGTAGTGTGAAAGTT-1	5
D0_rep1_TGGTAGTTCATCACAG-1	6
D0_rep1_TGGTAGTTCCGTGGCA-1	6
D0_rep1_TGGTGATAGCGTCGAA-1	1
D0_rep1_TGGTGATGTTAGCGGA-1	6
D0_rep1_TGTAACGAGATAACGT-1	5
D0_rep1_TGTAAGCAGGGATCGT-1	5
D0_rep1_TGTAAGCGTAGCTTAC-1	6
D0_rep1_TGTACAGCAAATCGTC-1	3
D0_rep1_TGTCAGAAGATCGACG-1	5
D0_rep1_TGTCCCACAAATTAGG-1	2
D0_rep1_TGTCCCAGTTATCTTC-1	2
D0_rep1_TGTCCCAGTTATGTGC-1	5
D0_rep1_TGTCCTGCAAGACGGT-1	1
D0_rep1_TGTGAGTCAAATTGGA-1	1
D0_rep1_TGTGATGCACAATGAA-1	6
D0_rep1_TGTGATGCATAACGGG-1	1
D0_rep1_TGTGATGTCGCCTATC-1	7
D0_rep1_TGTGCGGCACAAAGTA-1	6
D0_rep1_TGTGGCGAGGTGAGAA-1	5
D0_rep1_TGTGGCGCATGACTGT-1	6
D0_rep1_TGTGGCGTCGTAGTCA-1	6
D0_rep1_TGTGTGAAGCTAAGTA-1	2
D0_rep1_TGTGTGACAGTTCACA-1	2
D0_rep1_TGTTCATCATGACTAC-1	5
D0_rep1_TGTTCATGTGAATAAC-1	6
D0_rep1_TGTTCATGTTCAGCGC-1	9
D0_rep1_TGTTCTAAGTTCTACG-1	2
D0_rep1_TGTTGAGAGACAGCTG-1	8
D0_rep1_TGTTGAGAGCACCTGC-1	3
D0_rep1_TGTTGGAGTCATAGTC-1	6
D0_rep1_TGTTTGTGTAGCGATG-1	6
D0_rep1_TTAATCCAGGGTTAGC-1	8
D0_rep1_TTAATCCCAATAACGA-1	5
D0_rep1_TTAATCCCACGGCTAC-1	5
D0_rep1_TTAATCCCACGTACAT-1	6
D0_rep1_TTAATCCCATATCGGT-1	6
D0_rep1_TTACAGGCAGACCTGC-1	5
D0_rep1_TTACCATCACGGAAGT-1	5
D0_rep1_TTACCATTCGCCTTGT-1	2
D0_rep1_TTACCGCAGGTAGATT-1	1
D0_rep1_TTACCGCGTTGCATTG-1	5
D0_rep1_TTACGCCAGTCAACAA-1	6
D0_rep1_TTACGTTAGACTGGGT-1	4
D0_rep1_TTACGTTAGGAATGTT-1	3
D0_rep1_TTACTGTTCTTCCACG-1	5
D0_rep1_TTAGGGTCAACGACTT-1	6
D0_rep1_TTAGGGTGTATACCTG-1	1
D0_rep1_TTATTGCAGCACACAG-1	3
D0_rep1_TTATTGCGTCCCTGTT-1	6
D0_rep1_TTCACCGCAACTGATC-1	3
D0_rep1_TTCACGCGTGACCGTC-1	6
D0_rep1_TTCACGCTCGGTCTGG-1	6
D0_rep1_TTCAGGAGTCGCCACA-1	6
D0_rep1_TTCATGTCAACGGGTA-1	5
D0_rep1_TTCATGTGTTCCCAAA-1	6
D0_rep1_TTCATGTTCCTAAACG-1	6
D0_rep1_TTCATGTTCGATGCTA-1	3
D0_rep1_TTCATTGCATGTTACG-1	6
D0_rep1_TTCCAATTCTCTTGCG-1	5
D0_rep1_TTCCAATTCTGCGGGT-1	2
D0_rep1_TTCCGGTAGGAAAGTG-1	3
D0_rep1_TTCCGGTTCCGCTGTT-1	6
D0_rep1_TTCCTAAAGATCCTAC-1	6
D0_rep1_TTCCTTCAGGCAGTCA-1	6
D0_rep1_TTCCTTCCACGCCACA-1	5
D0_rep1_TTCCTTCGTTGACGGA-1	5
D0_rep1_TTCGCTGGTCGCAGTC-1	6
D0_rep1_TTCGGTCAGCACTAAA-1	3
D0_rep1_TTCGGTCAGTGCTCGC-1	1
D0_rep1_TTCTAACCAACTCGTA-1	6
D0_rep1_TTCTAACGTGTCCTAA-1	5
D0_rep1_TTCTCTCAGCGAGTAC-1	6
D0_rep1_TTCTTCCAGGGACAGG-1	5
D0_rep1_TTCTTCCGTTTGTTCT-1	3
D0_rep1_TTGACCCAGCCGGATA-1	1
D0_rep1_TTGACCCCAATGAAAC-1	5
D0_rep1_TTGACCCTCATGGATC-1	6
D0_rep1_TTGAGTGGTTCAATCG-1	6
D0_rep1_TTGCCTGGTAGGAGTC-1	6
D0_rep1_TTGCGTCCATAACAGA-1	6
D0_rep1_TTGCTGCCATGGGATG-1	5
D0_rep1_TTGCTGCGTGTAAATG-1	6
D0_rep1_TTGCTGCTCGCTCTAC-1	3
D0_rep1_TTGGATGAGGGACAGG-1	3
D0_rep1_TTGGATGTCGTCCATC-1	5
D0_rep1_TTGGGATGTCTGTCCT-1	5
D0_rep1_TTGGGATTCCCTCTCC-1	6
D0_rep1_TTGGGATTCCTTCGAC-1	5
D0_rep1_TTGGGCGAGGTAGCAC-1	5
D0_rep1_TTGGGTAGTCTCAGAT-1	9
D0_rep1_TTGGTTTAGCTGTCCG-1	5
D0_rep1_TTGGTTTCAAGCGATG-1	5
D0_rep1_TTGTGTTGTGTGACCC-1	6
D0_rep1_TTGTTCAAGGCCTTGC-1	6
D0_rep1_TTGTTCAGTCTCGACG-1	6
D0_rep1_TTGTTGTCAGCCTACG-1	6
D0_rep1_TTGTTTGGTTCCGGTG-1	3
D0_rep1_TTTACCAAGGACAACC-1	6
D0_rep1_TTTACCAGTAGTTACC-1	6
D0_rep1_TTTACGTAGTCTGGAG-1	3
D0_rep1_TTTACGTAGTGTAGAT-1	6
D0_rep1_TTTACTGAGCGCACAA-1	2
D0_rep1_TTTACTGAGCGCCTTG-1	2
D0_rep1_TTTACTGCACTACGGC-1	6
D0_rep1_TTTACTGTCTCCTGCA-1	5
D0_rep1_TTTAGTCCAATTGAGA-1	5
D0_rep1_TTTATGCCATGGAATA-1	5
D0_rep1_TTTCAGTCAATGTTGC-1	9
D0_rep1_TTTCAGTGTGATGAAT-1	6
D0_rep1_TTTCATGGTGCCCAGT-1	3
D0_rep1_TTTCATGTCGCATGAT-1	6
D0_rep1_TTTCCTCGTGAGATCG-1	3
D0_rep1_TTTGACTAGCACCAGA-1	11
D0_rep1_TTTGACTAGGCCTTCG-1	6
D0_rep1_TTTGATCAGCGGCTCT-1	2
D0_rep1_TTTGGAGTCGATTTCT-1	6
D0_rep1_TTTGGTTCAAGGAGTC-1	2
D0_rep1_TTTGTTGAGGCCTAAG-1	2
D0_rep2_AAACCCAGTGTGACCC-1	3
D0_rep2_AAACCCATCCTCTAGC-1	5
D0_rep2_AAACGAACACTAGAGG-1	1
D0_rep2_AAACGCTGTACTCGAT-1	5
D0_rep2_AAAGAACAGCGTTCAT-1	3
D0_rep2_AAAGGATTCAGGAACG-1	5
D0_rep2_AAAGGGCGTCTACGAT-1	3
D0_rep2_AAAGGTACACCAGACC-1	5
D0_rep2_AAAGGTACATAAGATG-1	5
D0_rep2_AAAGGTAGTTTCGACA-1	6
D0_rep2_AAAGGTATCTCTAGGA-1	2
D0_rep2_AAAGTCCGTTTAAGGA-1	5
D0_rep2_AAAGTGACAACACAGG-1	5
D0_rep2_AAAGTGAGTGCAAGAC-1	7
D0_rep2_AAAGTGATCAAGCTGT-1	3
D0_rep2_AAATGGACAAGGTCGA-1	6
D0_rep2_AACAAAGAGCAATAAC-1	5
D0_rep2_AACAAAGCATACATCG-1	6
D0_rep2_AACAACCAGTGAACAT-1	5
D0_rep2_AACAACCTCCGATCGG-1	6
D0_rep2_AACAACCTCTACTCAT-1	6
D0_rep2_AACAAGAAGTACAACA-1	6
D0_rep2_AACACACGTGTGAGCA-1	3
D0_rep2_AACACACTCACTAGCA-1	5
D0_rep2_AACAGGGGTAACTTCG-1	6
D0_rep2_AACCAACTCACCCTTG-1	3
D0_rep2_AACCAACTCTTGATTC-1	3
D0_rep2_AACCACAAGGTTGACG-1	3
D0_rep2_AACCACACATTGTCGA-1	6
D0_rep2_AACCATGCAGCCCACA-1	5
D0_rep2_AACCATGGTTCTCCAC-1	5
D0_rep2_AACCCAAAGAGAGGTA-1	6
D0_rep2_AACCCAACATAACCCA-1	5
D0_rep2_AACCCAAGTCAGCGTC-1	6
D0_rep2_AACCCAAGTGTACATC-1	8
D0_rep2_AACGAAAGTACTAGCT-1	5
D0_rep2_AACGGGAGTCTGCCTT-1	5
D0_rep2_AACGGGATCCGTGTCT-1	1
D0_rep2_AACTTCTCAAACCATC-1	5
D0_rep2_AAGAACACAATACCCA-1	5
D0_rep2_AAGAACACAGTCGGTC-1	6
D0_rep2_AAGACAAAGCCTTTCC-1	3
D0_rep2_AAGACAACATCTCATT-1	6
D0_rep2_AAGACAAGTAGAGGAA-1	5
D0_rep2_AAGACTCCACCGGTCA-1	5
D0_rep2_AAGACTCCATGAAGGC-1	3
D0_rep2_AAGACTCTCTTTGCAT-1	3
D0_rep2_AAGCGAGCAGAACCGA-1	6
D0_rep2_AAGCGTTGTGGGTCAA-1	2
D0_rep2_AAGCGTTTCAGAGCAG-1	6
D0_rep2_AAGCGTTTCGGAAACG-1	6
D0_rep2_AAGGTAATCCACGGGT-1	1
D0_rep2_AAGTGAAAGTCATAGA-1	5
D0_rep2_AAGTGAACAGATTAAG-1	5
D0_rep2_AAGTGAATCAAGAAAC-1	5
D0_rep2_AATAGAGGTATCGCGC-1	1
D0_rep2_AATCACGAGGAGTACC-1	6
D0_rep2_AATCACGCAACTGTGT-1	6
D0_rep2_AATCACGTCACAATGC-1	6
D0_rep2_AATCGACAGACCATGG-1	9
D0_rep2_AATCGTGGTCTTCATT-1	5
D0_rep2_AATGAAGCACGCTGTG-1	6
D0_rep2_AATGACCAGAAACACT-1	1
D0_rep2_AATGACCCAGCGTAGA-1	6
D0_rep2_AATGACCTCACCCTGT-1	5
D0_rep2_AATGCCAAGCTCGGCT-1	5
D0_rep2_AATGCCACACTCCACT-1	6
D0_rep2_AATGGAATCAACGTGT-1	6
D0_rep2_AATGGCTAGAGGCTGT-1	5
D0_rep2_AATTTCCAGCAGGCAT-1	5
D0_rep2_AATTTCCGTGTTGATC-1	6
D0_rep2_ACAAAGAGTCTCTCAC-1	3
D0_rep2_ACAACCAAGATACAGT-1	3
D0_rep2_ACAAGCTAGGAAGTCC-1	6
D0_rep2_ACAAGCTGTACTCGAT-1	2
D0_rep2_ACAAGCTGTTGACTAC-1	6
D0_rep2_ACAAGCTTCAAGTAAG-1	3
D0_rep2_ACACAGTTCATTTGCT-1	6
D0_rep2_ACACCAACAACCGCTG-1	5
D0_rep2_ACACCAAGTACTTGTG-1	6
D0_rep2_ACACGCGTCTCCCATG-1	5
D0_rep2_ACACTGATCAGTGTCA-1	6
D0_rep2_ACAGAAACATCTAGAC-1	3
D0_rep2_ACAGAAAGTACGAGCA-1	3
D0_rep2_ACAGAAAGTTTGGCTA-1	5
D0_rep2_ACAGAAATCGTTCTCG-1	5
D0_rep2_ACATCCCCACGGGCTT-1	1
D0_rep2_ACATGCACAGTTCCAA-1	6
D0_rep2_ACATTTCGTTTGTTGG-1	6
D0_rep2_ACCAAACCAACAGCTT-1	5
D0_rep2_ACCAAACTCCGTCACT-1	7
D0_rep2_ACCAACATCACCATGA-1	1
D0_rep2_ACCAACATCCATAGGT-1	5
D0_rep2_ACCACAAGTTTGTTCT-1	3
D0_rep2_ACCATTTAGACTCCGC-1	6
D0_rep2_ACCATTTCACGCGTGT-1	3
D0_rep2_ACCATTTCATAACCCA-1	6
D0_rep2_ACCATTTGTCAGTCCG-1	1
D0_rep2_ACCCAAAAGAGCCGTA-1	6
D0_rep2_ACCCAAACAAGATTGA-1	6
D0_rep2_ACCCAAACAGCGGTTC-1	6
D0_rep2_ACCCTCAAGGCTTAGG-1	6
D0_rep2_ACCCTCATCGTTCATT-1	6
D0_rep2_ACCCTTGCAACACAAA-1	6
D0_rep2_ACCGTTCAGTCGTTAC-1	5
D0_rep2_ACCGTTCGTGGACTAG-1	6
D0_rep2_ACCTACCAGAGTGACC-1	2
D0_rep2_ACCTGAACAATCAGCT-1	6
D0_rep2_ACCTGAAGTTAAGCAA-1	6
D0_rep2_ACCTGTCCAGGTAGTG-1	6
D0_rep2_ACCTGTCGTATCGATC-1	6
D0_rep2_ACGATCACACTACGGC-1	5
D0_rep2_ACGATGTCAGAGGCAT-1	3
D0_rep2_ACGATGTCAGGCATGA-1	6
D0_rep2_ACGCACGCATCGGCCA-1	6
D0_rep2_ACGGAAGAGAAGATCT-1	6
D0_rep2_ACGGGTCAGGAAAGAC-1	2
D0_rep2_ACGGGTCCAGTCCGTG-1	1
D0_rep2_ACGGGTCGTTAAACCC-1	5
D0_rep2_ACGGGTCTCGAACTCA-1	6
D0_rep2_ACGGTTAAGTAGGAAG-1	6
D0_rep2_ACGGTTATCAACGCTA-1	9
D0_rep2_ACGTAACAGTTTCTTC-1	6
D0_rep2_ACGTAACCACCTTCCA-1	6
D0_rep2_ACGTACACAAGGGTCA-1	5
D0_rep2_ACGTACACATAGCACT-1	5
D0_rep2_ACGTACAGTATTAAGG-1	3
D0_rep2_ACGTACATCCCGAGGT-1	2
D0_rep2_ACGTCCTCAACTCGTA-1	6
D0_rep2_ACGTTCCCACAGTACT-1	3
D0_rep2_ACTACGATCCGCAACG-1	9
D0_rep2_ACTATCTCACGAAGAC-1	3
D0_rep2_ACTATGGAGAATTTGG-1	5
D0_rep2_ACTATTCAGAGTACCG-1	2
D0_rep2_ACTCCCAAGCTCTGTA-1	2
D0_rep2_ACTCCCATCCACGTGG-1	3
D0_rep2_ACTCCCATCTTTCGAT-1	5
D0_rep2_ACTCTCGCAACACAGG-1	6
D0_rep2_ACTCTCGCAACACGAG-1	6
D0_rep2_ACTGATGAGCATCAAA-1	5
D0_rep2_ACTGATGCAAATCAAG-1	5
D0_rep2_ACTGATGCAGGATGAC-1	3
D0_rep2_ACTGATGCAGTAGATA-1	5
D0_rep2_ACTGATGTCCACGGGT-1	2
D0_rep2_ACTGCAAGTGACAGCA-1	3
D0_rep2_ACTGTCCAGATAGCTA-1	3
D0_rep2_ACTGTCCGTAGTATAG-1	5
D0_rep2_ACTGTGATCACGGACC-1	6
D0_rep2_ACTTAGGCATGATCTG-1	6
D0_rep2_ACTTAGGGTCACCTTC-1	6
D0_rep2_ACTTATCAGTCTGTAC-1	5
D0_rep2_ACTTATCCAGAAGCGT-1	4
D0_rep2_ACTTATCCATCGCTCT-1	5
D0_rep2_ACTTCCGTCCGAAATC-1	8
D0_rep2_ACTTCGCAGTGTCATC-1	3
D0_rep2_ACTTCGCCAGACACAG-1	6
D0_rep2_ACTTCGCGTGACTCTA-1	6
D0_rep2_ACTTTGTGTTTCTATC-1	6
D0_rep2_ACTTTGTTCTGAGTCA-1	6
D0_rep2_AGAACAAAGTTACGAA-1	2
D0_rep2_AGAACCTGTTCAGGTT-1	3
D0_rep2_AGAAGCGCAGAAATCA-1	6
D0_rep2_AGAAGTAGTACCAATC-1	6
D0_rep2_AGACAAAAGGTTACAA-1	6
D0_rep2_AGACACTGTGACTGTT-1	5
D0_rep2_AGACACTTCGAGATAA-1	6
D0_rep2_AGACAGGGTTATCTGG-1	6
D0_rep2_AGACCATCACGCCACA-1	5
D0_rep2_AGACCCGAGGCTAGCA-1	1
D0_rep2_AGACCCGCAAAGAGTT-1	6
D0_rep2_AGACCCGTCTACGGGC-1	2
D0_rep2_AGACTCACAATTTCGG-1	6
D0_rep2_AGAGAATAGCGTCAAG-1	5
D0_rep2_AGAGAATCAGAACTCT-1	6
D0_rep2_AGAGAATTCGCGTTTC-1	5
D0_rep2_AGAGCAGAGTCTACCA-1	5
D0_rep2_AGAGCAGGTAGCGCCT-1	6
D0_rep2_AGAGCAGTCTGGTTGA-1	9
D0_rep2_AGAGCCCGTTGCATGT-1	3
D0_rep2_AGATAGACAACGACAG-1	6
D0_rep2_AGATCCAAGTCCCAAT-1	5
D0_rep2_AGATCCACACTAGTAC-1	6
D0_rep2_AGATCCAGTAACAAGT-1	6
D0_rep2_AGATGAACATACAGCT-1	6
D0_rep2_AGATGAATCCCTTCCC-1	5
D0_rep2_AGATGCTAGGTCCAGA-1	5
D0_rep2_AGATGCTTCCTAGAGT-1	2
D0_rep2_AGCCAATGTGGATGAC-1	3
D0_rep2_AGCCACGTCCTGGGAC-1	5
D0_rep2_AGCCAGCCAACCGATT-1	5
D0_rep2_AGCGATTGTGATTCTG-1	6
D0_rep2_AGCGCCAAGTGGTGAC-1	2
D0_rep2_AGCGCCAGTCAGGTGA-1	5
D0_rep2_AGCGCCATCCGTGACG-1	1
D0_rep2_AGCGCTGTCAAGGACG-1	5
D0_rep2_AGCGTATAGACGACTG-1	6
D0_rep2_AGCGTATCAATCGTCA-1	3
D0_rep2_AGCTACACATCGGCCA-1	3
D0_rep2_AGCTACAGTCGAACAG-1	6
D0_rep2_AGCTACAGTTCCAAAC-1	5
D0_rep2_AGCTACAGTTGTGGAG-1	5
D0_rep2_AGCTCAAAGAAGTCCG-1	5
D0_rep2_AGCTCAAGTGACTATC-1	8
D0_rep2_AGGAATAAGTCTGGTT-1	6
D0_rep2_AGGACGATCGCGTGCA-1	5
D0_rep2_AGGACTTAGACTACCT-1	6
D0_rep2_AGGACTTGTGGCTCTG-1	5
D0_rep2_AGGACTTGTTCGTTCC-1	6
D0_rep2_AGGAGGTTCCCAAGCG-1	6
D0_rep2_AGGCTGCAGAGGTTTA-1	6
D0_rep2_AGGCTGCGTAGGGAGG-1	6
D0_rep2_AGGGAGTAGACCTCAT-1	5
D0_rep2_AGGGAGTAGACTGTTC-1	1
D0_rep2_AGGGAGTAGTACGAGC-1	5
D0_rep2_AGGGAGTCATGTTCAG-1	6
D0_rep2_AGGGAGTGTGAGAACC-1	5
D0_rep2_AGGGCCTAGAATTTGG-1	6
D0_rep2_AGGGCCTGTTGGGCCT-1	6
D0_rep2_AGGGCCTTCTGCCTCA-1	6
D0_rep2_AGGGCTCGTCCTATAG-1	6
D0_rep2_AGGGTGAAGTTCATGC-1	3
D0_rep2_AGGGTGATCGCACGGT-1	5
D0_rep2_AGGTCATGTCACTTAG-1	6
D0_rep2_AGGTCATGTCCAGCAC-1	5
D0_rep2_AGGTCTAAGATGCTTC-1	3
D0_rep2_AGGTCTATCTGTGCAA-1	5
D0_rep2_AGGTGTTTCAAGCCAT-1	6
D0_rep2_AGGTTACGTACGCTAT-1	6
D0_rep2_AGGTTACGTATGAAGT-1	5
D0_rep2_AGGTTACGTCGCGTCA-1	6
D0_rep2_AGGTTGTAGGCCCGTT-1	2
D0_rep2_AGGTTGTGTTCCTAGA-1	6
D0_rep2_AGTAACCAGTCATGGG-1	6
D0_rep2_AGTAACCAGTTCGCAT-1	6
D0_rep2_AGTAACCGTGACTAAA-1	6
D0_rep2_AGTAACCTCGACTCCT-1	5
D0_rep2_AGTACTGAGAGAGCGG-1	6
D0_rep2_AGTACTGTCATGTCTT-1	6
D0_rep2_AGTAGTCCACCCTGAG-1	5
D0_rep2_AGTCAACAGCTTTCTT-1	6
D0_rep2_AGTCAACGTGCACATT-1	2
D0_rep2_AGTCATGGTGCTTCAA-1	6
D0_rep2_AGTCTCCTCAGGTAAA-1	6
D0_rep2_AGTCTCCTCCAAATGC-1	5
D0_rep2_AGTGACTGTACGATCT-1	6
D0_rep2_AGTGACTGTGGCCCAT-1	6
D0_rep2_AGTGATCTCCGGACGT-1	6
D0_rep2_AGTGCCGAGAAATGGG-1	3
D0_rep2_AGTGCCGTCAGTCTTT-1	6
D0_rep2_AGTGTTGCAAGAATAC-1	5
D0_rep2_AGTTAGCAGCAAGCCA-1	5
D0_rep2_AGTTAGCCAAATTGCC-1	6
D0_rep2_AGTTCCCAGTGAGCCA-1	5
D0_rep2_AGTTCGACACTACCGG-1	6
D0_rep2_ATACCTTCAGACACCC-1	6
D0_rep2_ATACCTTTCCACGTCT-1	6
D0_rep2_ATACTTCCAAGTGGCA-1	6
D0_rep2_ATAGACCGTGTGTACT-1	5
D0_rep2_ATAGAGAAGTCACAGG-1	8
D0_rep2_ATAGAGACACTCCGGA-1	9
D0_rep2_ATAGAGAGTTAGCGGA-1	9
D0_rep2_ATAGGCTGTTCACCGG-1	6
D0_rep2_ATAGGCTTCACTGGGC-1	6
D0_rep2_ATATCCTAGTCCGCGT-1	3
D0_rep2_ATCACAGCAAGGACAC-1	5
D0_rep2_ATCACAGTCAATGCAC-1	6
D0_rep2_ATCATTCTCTTAGCCC-1	6
D0_rep2_ATCCACCTCTGCCTCA-1	6
D0_rep2_ATCCATTCAGCCTTCT-1	6
D0_rep2_ATCCGTCTCCTAACAG-1	6
D0_rep2_ATCCTATGTCGTCAGC-1	6
D0_rep2_ATCGATGCATCGCTGG-1	6
D0_rep2_ATCGCCTCACCGTCTT-1	6
D0_rep2_ATCGCCTGTATCGTAC-1	3
D0_rep2_ATCGCCTTCTACACTT-1	9
D0_rep2_ATCGGATGTGGATACG-1	6
D0_rep2_ATCGGCGCACGCTATA-1	1
D0_rep2_ATCGGCGGTTCAGCGC-1	5
D0_rep2_ATCGGCGTCGACGATT-1	6
D0_rep2_ATCGTAGAGGGTATAT-1	5
D0_rep2_ATCGTCCAGGAGTATT-1	6
D0_rep2_ATCGTCCCATCGGTTA-1	5
D0_rep2_ATCGTCCGTAGTAAGT-1	6
D0_rep2_ATCTCTAAGATGTAGT-1	5
D0_rep2_ATCTCTACAATTGAGA-1	3
D0_rep2_ATCTTCAGTATCGATC-1	5
D0_rep2_ATGAAAGGTCGTACAT-1	9
D0_rep2_ATGACCAAGAATCGAT-1	2
D0_rep2_ATGACCACAGTGTACT-1	6
D0_rep2_ATGAGGGCAACTTGGT-1	6
D0_rep2_ATGAGTCAGCACCCAC-1	5
D0_rep2_ATGAGTCGTCAGGCAA-1	3
D0_rep2_ATGCATGCAGCTATAC-1	6
D0_rep2_ATGCATGGTTGCTTGA-1	5
D0_rep2_ATGCCTCGTCTGTGTA-1	1
D0_rep2_ATGCCTCTCGATCCCT-1	6
D0_rep2_ATGCGATAGAATAACC-1	6
D0_rep2_ATGCGATCAATAACGA-1	6
D0_rep2_ATGGAGGAGCGACTTT-1	6
D0_rep2_ATGGAGGAGCTGTACT-1	6
D0_rep2_ATGGAGGGTTCAGGTT-1	6
D0_rep2_ATGGATCGTCAAGTTC-1	2
D0_rep2_ATGGGAGCACTTACAG-1	2
D0_rep2_ATGGGAGGTGCTTCAA-1	5
D0_rep2_ATGGGAGTCCCGAAAT-1	6
D0_rep2_ATGGGAGTCCTGTTAT-1	3
D0_rep2_ATGGGTTCAGAGGACT-1	5
D0_rep2_ATGGTTGAGGCACGAT-1	6
D0_rep2_ATGGTTGTCACTCGAA-1	5
D0_rep2_ATGTCCCCACAGGATG-1	5
D0_rep2_ATGTCTTCACCCGTAG-1	6
D0_rep2_ATTACCTAGCGTACAG-1	1
D0_rep2_ATTACCTAGCGTCTGC-1	5
D0_rep2_ATTACCTCACGCTTAA-1	5
D0_rep2_ATTACCTGTACTCGTA-1	5
D0_rep2_ATTACCTTCAAGCGTT-1	6
D0_rep2_ATTATCCAGACCATTC-1	3
D0_rep2_ATTATCCCAAAGAGTT-1	6
D0_rep2_ATTCACTCACCACTGG-1	6
D0_rep2_ATTCACTCAGCAGACA-1	6
D0_rep2_ATTCACTGTACACGCC-1	6
D0_rep2_ATTCACTTCAGTCACA-1	9
D0_rep2_ATTCAGGGTGTGTCCG-1	6
D0_rep2_ATTCATCGTTTACTGG-1	5
D0_rep2_ATTCCATCACTGAATC-1	6
D0_rep2_ATTCCATCATCCTAAG-1	6
D0_rep2_ATTCCATGTGCGGTAA-1	3
D0_rep2_ATTCCATTCCTCAGAA-1	6
D0_rep2_ATTCCATTCTGCTCTG-1	6
D0_rep2_ATTCTACGTGTTGAGG-1	6
D0_rep2_ATTCTACTCAAGGTGG-1	2
D0_rep2_ATTCTTGGTTTAGTCG-1	5
D0_rep2_ATTGGGTAGTCACGCC-1	2
D0_rep2_ATTGGGTGTGAACCGA-1	2
D0_rep2_ATTGTTCTCGTGACTA-1	6
D0_rep2_ATTTACCTCGACTCCT-1	6
D0_rep2_ATTTCACTCATAGACC-1	1
D0_rep2_ATTTCACTCCGCAGTG-1	2
D0_rep2_ATTTCTGGTTCCACAA-1	2
D0_rep2_CAAAGAACAAATGAAC-1	5
D0_rep2_CAAAGAACAAGAGGTC-1	2
D0_rep2_CAAAGAACACGTAGTT-1	5
D0_rep2_CAACAACGTAGTCACT-1	6
D0_rep2_CAACAACGTAGTCTTG-1	6
D0_rep2_CAACAGTAGGGACAGG-1	6
D0_rep2_CAACAGTAGTATGGCG-1	5
D0_rep2_CAACAGTGTGGGCTCT-1	6
D0_rep2_CAACAGTGTTTGATCG-1	8
D0_rep2_CAACCAAAGCTAAGTA-1	5
D0_rep2_CAACCAAGTTAACCTG-1	6
D0_rep2_CAACCAATCCGAGAAG-1	4
D0_rep2_CAACGGCCAGCACAAG-1	6
D0_rep2_CAACGGCCATGTGCTA-1	6
D0_rep2_CAAGACTCAGTGGGTA-1	6
D0_rep2_CAAGAGGAGGTAAACT-1	7
D0_rep2_CAAGAGGCATCCTGTC-1	6
D0_rep2_CAAGAGGTCGATTTCT-1	5
D0_rep2_CAAGCTATCCCTCAAC-1	6
D0_rep2_CAAGGGAAGGATCATA-1	6
D0_rep2_CAAGGGATCGGACTGC-1	2
D0_rep2_CAATACGCAAGCTCTA-1	6
D0_rep2_CAATCGAAGCCTCTGG-1	6
D0_rep2_CAATCGAGTCTGTCCT-1	6
D0_rep2_CAATGACCACTCCGGA-1	5
D0_rep2_CAATGACCATGACAAA-1	6
D0_rep2_CAATGACGTACCAATC-1	1
D0_rep2_CAATGACTCGTAACAC-1	6
D0_rep2_CAATTTCCAGTGTGCC-1	6
D0_rep2_CAATTTCGTCTTACAG-1	6
D0_rep2_CACAACATCAACTGGT-1	6
D0_rep2_CACACAAAGACCAACG-1	5
D0_rep2_CACAGATTCCTATTTG-1	1
D0_rep2_CACAGGCTCAAGTTGC-1	5
D0_rep2_CACAGGCTCATGAGAA-1	5
D0_rep2_CACAGGCTCCACGTAA-1	5
D0_rep2_CACCAAACATAGGAGC-1	9
D0_rep2_CACCGTTAGCATCTTG-1	6
D0_rep2_CACCGTTAGCGACTGA-1	6
D0_rep2_CACCGTTGTACAAGTA-1	6
D0_rep2_CACCGTTTCCCTCTCC-1	6
D0_rep2_CACGAATCAATTGGTC-1	6
D0_rep2_CACGAATCATAGAGGC-1	9
D0_rep2_CACGAATGTTCCCACT-1	5
D0_rep2_CACGAATTCATTTCCA-1	6
D0_rep2_CACGGGTCAACTCGAT-1	1
D0_rep2_CACGTGGCACATGGTT-1	3
D0_rep2_CACGTTCCACTCCGAG-1	5
D0_rep2_CACTGAAGTATCCCAA-1	6
D0_rep2_CACTGGGTCGTTACCC-1	6
D0_rep2_CACTGTCAGAACTCCT-1	6
D0_rep2_CACTTCGAGCATGTTC-1	6
D0_rep2_CACTTCGGTACTCCGG-1	6
D0_rep2_CACTTCGTCGGATTAC-1	6
D0_rep2_CAGAGCCCAACACGTT-1	5
D0_rep2_CAGAGCCTCTATCGTT-1	6
D0_rep2_CAGAGCCTCTGATTCT-1	6
D0_rep2_CAGATTGAGGCCGCTT-1	5
D0_rep2_CAGATTGCATTCCTCG-1	6
D0_rep2_CAGATTGTCTTAGGAC-1	3
D0_rep2_CAGCACGAGCACAAAT-1	5
D0_rep2_CAGCAGCCACAAGTTC-1	6
D0_rep2_CAGCAGCCACTTGGGC-1	5
D0_rep2_CAGCCAGCAATAAGGT-1	5
D0_rep2_CAGGCCAAGCATTGTC-1	6
D0_rep2_CAGGGCTCACAAATGA-1	5
D0_rep2_CAGGGCTCAGCAGACA-1	6
D0_rep2_CAGGGCTGTCGAGATG-1	3
D0_rep2_CAGGGCTTCCTCACTG-1	6
D0_rep2_CAGGTATCAGGAGACT-1	3
D0_rep2_CAGTGCGAGTCCTGTA-1	5
D0_rep2_CAGTGCGGTTCAAAGA-1	6
D0_rep2_CAGTTAGAGGATTTAG-1	6
D0_rep2_CAGTTAGCAGATACTC-1	5
D0_rep2_CAGTTAGTCCGGCAGT-1	5
D0_rep2_CAGTTCCAGCTACTAC-1	6
D0_rep2_CAGTTCCTCAAACCTG-1	5
D0_rep2_CAGTTCCTCGATGGAG-1	6
D0_rep2_CATAAGCGTAGAATAC-1	6
D0_rep2_CATAAGCGTATTCCGA-1	5
D0_rep2_CATAAGCTCTTTCCAA-1	6
D0_rep2_CATACAGAGTAGAATC-1	6
D0_rep2_CATACAGCACGTGTGC-1	1
D0_rep2_CATACCCGTGCATCTA-1	3
D0_rep2_CATACTTCATCTTTCA-1	6
D0_rep2_CATCAAGCACAATTCG-1	5
D0_rep2_CATCAAGTCCGTACGG-1	5
D0_rep2_CATCCACCAGTATTCG-1	5
D0_rep2_CATCCACTCCTAGCCT-1	6
D0_rep2_CATCCCACATACCGTA-1	6
D0_rep2_CATCCCATCAGCCCAG-1	5
D0_rep2_CATCCGTAGTGCAGGT-1	5
D0_rep2_CATCCGTGTGTCACAT-1	5
D0_rep2_CATCCGTGTGTCATCA-1	6
D0_rep2_CATCGCTGTTTGAAAG-1	6
D0_rep2_CATCGGGAGGTTCTTG-1	6
D0_rep2_CATCGGGCAACCGCTG-1	5
D0_rep2_CATCGGGCACGTACAT-1	9
D0_rep2_CATCGGGTCGCACTCT-1	5
D0_rep2_CATCGTCAGCAATAGT-1	3
D0_rep2_CATCGTCAGTCATCGT-1	5
D0_rep2_CATGAGTCACAATGCT-1	6
D0_rep2_CATGCAAAGAAGCGGG-1	3
D0_rep2_CATGCAACAAGCAGGT-1	6
D0_rep2_CATGCAATCCCAATAG-1	3
D0_rep2_CATGCAATCGGCTTCT-1	6
D0_rep2_CATGCCTCAGTCGCTG-1	5
D0_rep2_CATGCTCCATACTGAC-1	5
D0_rep2_CATGCTCGTCCACTCT-1	5
D0_rep2_CATGGATCAGGGATAC-1	3
D0_rep2_CATGGATGTTTCTATC-1	6
D0_rep2_CATGGTACACAGACGA-1	6
D0_rep2_CATTCATGTCCAGAAG-1	6
D0_rep2_CATTCCGAGATCCGAG-1	9
D0_rep2_CATTGAGAGGTAAGGA-1	6
D0_rep2_CATTGCCGTGAGCGAT-1	3
D0_rep2_CATTGCCTCTTCTAAC-1	5
D0_rep2_CATTGTTGTGGAGGTT-1	5
D0_rep2_CATTGTTGTTACCCTC-1	9
D0_rep2_CATTGTTTCCTCACTG-1	6
D0_rep2_CATTTCACAAATCCCA-1	5
D0_rep2_CATTTCACAACAGCTT-1	6
D0_rep2_CATTTCAGTTACCGTA-1	6
D0_rep2_CATTTCATCCACGTGG-1	5
D0_rep2_CCAAGCGAGCTGTGCC-1	3
D0_rep2_CCAAGCGAGGAGACCT-1	6
D0_rep2_CCAAGCGCAACACAAA-1	3
D0_rep2_CCAAGCGCACTCAGAT-1	1
D0_rep2_CCAAGCGTCCCTCGAT-1	5
D0_rep2_CCAATGACAACCGTAT-1	5
D0_rep2_CCAATGACATCTCAAG-1	6
D0_rep2_CCAATGATCACCTACC-1	6
D0_rep2_CCAATTTTCAGCTGAT-1	5
D0_rep2_CCACAAAAGGGCTGAT-1	6
D0_rep2_CCACAAATCTTCTGGC-1	5
D0_rep2_CCACACTCAATGTCAC-1	5
D0_rep2_CCACACTGTCAAAGAT-1	6
D0_rep2_CCACGAGAGTGCCAGA-1	6
D0_rep2_CCACGTTGTCCGTTTC-1	3
D0_rep2_CCACGTTTCACGGGCT-1	5
D0_rep2_CCACGTTTCAGAGTTC-1	5
D0_rep2_CCACGTTTCGCATTGA-1	5
D0_rep2_CCATAAGAGTCACTAC-1	6
D0_rep2_CCATAAGCAACATACC-1	7
D0_rep2_CCATAAGCACCCAATA-1	5
D0_rep2_CCATAAGTCCCTCGAT-1	2
D0_rep2_CCCAACTTCAGTCATG-1	3
D0_rep2_CCCATTGAGCCACAAG-1	5
D0_rep2_CCCATTGTCGCAGAGA-1	6
D0_rep2_CCCTAACTCATTCACT-1	5
D0_rep2_CCCTCAATCCTTCACG-1	6
D0_rep2_CCCTGATAGCAGTCTT-1	2
D0_rep2_CCCTGATTCCTTATAC-1	6
D0_rep2_CCGAACGCAACCGCTG-1	5
D0_rep2_CCGAACGCATTCTTCA-1	1
D0_rep2_CCGAACGGTCATATGC-1	1
D0_rep2_CCGATCTAGTACAGAT-1	3
D0_rep2_CCGATGGCAGTTCTAG-1	6
D0_rep2_CCGATGGGTAAGGTCG-1	6
D0_rep2_CCGATGGTCCCGTGAG-1	5
D0_rep2_CCGGACAAGGAACTAT-1	6
D0_rep2_CCGGGTACAACCGTAT-1	6
D0_rep2_CCGGTAGCAAGGATGC-1	6
D0_rep2_CCGGTGAGTATGCTAC-1	5
D0_rep2_CCGGTGATCAAATGAG-1	5
D0_rep2_CCGTAGGAGTTGCGAG-1	5
D0_rep2_CCGTAGGTCCGGTAGC-1	5
D0_rep2_CCGTGAGGTTAACCTG-1	9
D0_rep2_CCGTGAGGTTCTCGCT-1	6
D0_rep2_CCGTTCAGTTCGGTTA-1	5
D0_rep2_CCTAACCAGTAGAGTT-1	5
D0_rep2_CCTAACCTCTTACCAT-1	6
D0_rep2_CCTAAGAAGTCCGCCA-1	6
D0_rep2_CCTAAGATCGAGATGG-1	5
D0_rep2_CCTACGTGTCTACACA-1	6
D0_rep2_CCTATCGCAGTGAGCA-1	6
D0_rep2_CCTATCGTCACGAGGA-1	9
D0_rep2_CCTCAACAGTGAGGTC-1	3
D0_rep2_CCTCAACCAGGAGGTT-1	6
D0_rep2_CCTCACAAGACGCAGT-1	9
D0_rep2_CCTCACACAGAGATGC-1	2
D0_rep2_CCTCAGTCAAGTGATA-1	6
D0_rep2_CCTCAGTGTATCGATC-1	6
D0_rep2_CCTCATGCAGATCCTA-1	3
D0_rep2_CCTCATGTCTCTGCCA-1	5
D0_rep2_CCTCCAAGTCGATTCA-1	6
D0_rep2_CCTCCTCGTGAGATTA-1	2
D0_rep2_CCTCTCCAGGTCACAG-1	6
D0_rep2_CCTCTCCTCCATTTCA-1	1
D0_rep2_CCTTCAGAGTCATGCT-1	5
D0_rep2_CCTTCAGCAACATCGT-1	2
D0_rep2_CCTTGTGGTCGTGGAA-1	6
D0_rep2_CCTTTGGAGACCAGAC-1	3
D0_rep2_CCTTTGGAGTCTGCAT-1	9
D0_rep2_CGAAGGAAGAATCGTA-1	2
D0_rep2_CGAAGGAAGGTTGGTG-1	6
D0_rep2_CGAAGTTTCGTGTGAT-1	5
D0_rep2_CGAATTGAGATCCTAC-1	2
D0_rep2_CGAATTGGTACCAATC-1	6
D0_rep2_CGAATTGGTGTCCGGT-1	3
D0_rep2_CGAATTGTCTTCCGTG-1	9
D0_rep2_CGACAGCCAATGCAAA-1	6
D0_rep2_CGACAGCCACTAACCA-1	3
D0_rep2_CGACAGCTCGAGCTGC-1	6
D0_rep2_CGAGAAGAGTTCCATG-1	6
D0_rep2_CGAGAAGCAGCGTACC-1	6
D0_rep2_CGAGAAGCATCGCCTT-1	11
D0_rep2_CGAGAAGGTGCTTCAA-1	5
D0_rep2_CGAGGAAAGCCGTAAG-1	6
D0_rep2_CGAGGCTGTAAGGAGA-1	3
D0_rep2_CGAGTGCCAGTCTGGC-1	5
D0_rep2_CGAGTGCTCGAGCACC-1	5
D0_rep2_CGAGTTAAGCCTCGTG-1	6
D0_rep2_CGAGTTACACCAGCTG-1	5
D0_rep2_CGATCGGGTACTCGTA-1	6
D0_rep2_CGATCGGGTGAGCCAA-1	6
D0_rep2_CGATGCGAGGGCCTCT-1	6
D0_rep2_CGATGCGCAATCAGCT-1	6
D0_rep2_CGATGCGGTACGAAAT-1	6
D0_rep2_CGCAGGTAGCTGGAGT-1	7
D0_rep2_CGCAGGTCACAGCATT-1	5
D0_rep2_CGCATAAAGTCATAGA-1	6
[truncated: 29,985 more rows]
