# Supplementary material for: Transcriptional characterization of iPSC-derived microglia as a model for therapeutic development in neurodegeneration
Source: Sci Rep. 2024 Jan 25;14:2153. doi: 10.1038/s41598-024-52311-0 (PMC10810793; doi:10.1038/s41598-024-52311-0)
Supplement: Supplementary file 2 — Dataset S2. [file 41598_2024_52311_MOESM2_ESM.xlsx]

## Sheet: SData_2_LXR_Cell_Cluster
	Cluster
DMSO_rep1_AAACCCACAGCTCGGT-1	1
DMSO_rep1_AAACCCAGTCTGTCAA-1	3
DMSO_rep1_AAACCCATCACGGGCT-1	1
DMSO_rep1_AAACCCATCCCTCTAG-1	1
DMSO_rep1_AAACCCATCCTAGCCT-1	1
DMSO_rep1_AAACGAAAGAAGAGCA-1	4
DMSO_rep1_AAACGAAAGCCGATTT-1	4
DMSO_rep1_AAACGAACAATCTAGC-1	2
DMSO_rep1_AAACGAACACATACTG-1	4
DMSO_rep1_AAACGAAGTCTAACTG-1	2
DMSO_rep1_AAACGCTAGATGAATC-1	4
DMSO_rep1_AAACGCTCAGAGCCCT-1	4
DMSO_rep1_AAACGCTGTCGCACGT-1	1
DMSO_rep1_AAACGCTGTTGGATCT-1	4
DMSO_rep1_AAACGCTTCGCAATGT-1	3
DMSO_rep1_AAACGCTTCTTAGCCC-1	10
DMSO_rep1_AAAGAACAGGCCTTCG-1	1
DMSO_rep1_AAAGAACCAACCACAT-1	2
DMSO_rep1_AAAGAACGTGTAAACA-1	1
DMSO_rep1_AAAGAACTCGCTTGCT-1	3
DMSO_rep1_AAAGGATAGGCCTGCT-1	1
DMSO_rep1_AAAGGATCAAACCGGA-1	4
DMSO_rep1_AAAGGATCAAGCGAGT-1	3
DMSO_rep1_AAAGGATGTGAATTAG-1	8
DMSO_rep1_AAAGGATTCAAGGTGG-1	4
DMSO_rep1_AAAGGGCTCGACGTCG-1	2
DMSO_rep1_AAAGGGCTCGGACTGC-1	4
DMSO_rep1_AAAGGGCTCGGAGTGA-1	4
DMSO_rep1_AAAGGTAAGACCAACG-1	1
DMSO_rep1_AAAGGTAGTCCACACG-1	3
DMSO_rep1_AAAGGTATCGGCTATA-1	1
DMSO_rep1_AAAGTCCAGGCCCGTT-1	1
DMSO_rep1_AAAGTCCTCATGGTAC-1	4
DMSO_rep1_AAAGTCCTCCATACAG-1	3
DMSO_rep1_AAAGTCCTCCGATAGT-1	4
DMSO_rep1_AAAGTGAAGAACTCCT-1	1
DMSO_rep1_AAAGTGAAGGTCACCC-1	3
DMSO_rep1_AAAGTGACACCGAATT-1	1
DMSO_rep1_AAAGTGATCATCGTAG-1	1
DMSO_rep1_AAATGGACACGCCACA-1	2
DMSO_rep1_AAATGGACAGAAACCG-1	1
DMSO_rep1_AAATGGAGTCGACGCT-1	4
DMSO_rep1_AACAAAGAGGCTTTCA-1	3
DMSO_rep1_AACAAAGCAACACGAG-1	1
DMSO_rep1_AACAAAGGTAGTCTGT-1	1
DMSO_rep1_AACAAAGTCATGGATC-1	10
DMSO_rep1_AACAAAGTCTGTCCGT-1	4
DMSO_rep1_AACAACCAGGGACAGG-1	1
DMSO_rep1_AACAACCAGTCGGCCT-1	3
DMSO_rep1_AACAACCGTAGACGGT-1	3
DMSO_rep1_AACAACCGTTCCAAAC-1	8
DMSO_rep1_AACAAGAAGACTCTAC-1	2
DMSO_rep1_AACAAGAAGCGAGTAC-1	2
DMSO_rep1_AACAAGAAGGTCTTTG-1	3
DMSO_rep1_AACAAGACAACTGTGT-1	3
DMSO_rep1_AACAAGACACTGCGAC-1	2
DMSO_rep1_AACAAGAGTTAAGGGC-1	8
DMSO_rep1_AACAAGATCTCTTGCG-1	1
DMSO_rep1_AACACACGTTCAATCG-1	1
DMSO_rep1_AACAGGGAGACTCAAA-1	1
DMSO_rep1_AACAGGGCATGGAATA-1	4
DMSO_rep1_AACAGGGGTTATAGAG-1	3
DMSO_rep1_AACCAACGTCAGCGTC-1	4
DMSO_rep1_AACCACAAGCGTTACT-1	1
DMSO_rep1_AACCATGAGACATACA-1	4
DMSO_rep1_AACCATGGTACAGTAA-1	1
DMSO_rep1_AACCATGGTCCCGGTA-1	4
DMSO_rep1_AACCCAAAGAATAGTC-1	1
DMSO_rep1_AACCCAAGTTCTATCT-1	4
DMSO_rep1_AACCCAATCAGCGGAA-1	1
DMSO_rep1_AACCCAATCTGCGGCA-1	1
DMSO_rep1_AACCTGAAGCCATTCA-1	4
DMSO_rep1_AACCTGAAGGCGTCCT-1	1
DMSO_rep1_AACCTGACACGGTCTG-1	1
DMSO_rep1_AACCTGACACGGTGAA-1	3
DMSO_rep1_AACCTGAGTACGTAGG-1	1
DMSO_rep1_AACCTGATCATCGCAA-1	4
DMSO_rep1_AACCTGATCGATTCCC-1	1
DMSO_rep1_AACCTTTCACAAGTTC-1	1
DMSO_rep1_AACCTTTGTCAGTTTG-1	3
DMSO_rep1_AACCTTTTCCATGATG-1	4
DMSO_rep1_AACGAAACAGAGGAAA-1	3
DMSO_rep1_AACGAAATCACGAGGA-1	3
DMSO_rep1_AACGAAATCTCTCGCA-1	1
DMSO_rep1_AACGGGACACGATTCA-1	1
DMSO_rep1_AACGGGATCAGCCTTC-1	1
DMSO_rep1_AACGTCAAGCAGCAGT-1	1
DMSO_rep1_AACGTCACAGATCACT-1	3
DMSO_rep1_AACGTCAGTGCACGCT-1	4
DMSO_rep1_AACTTCTAGCAACAGC-1	4
DMSO_rep1_AACTTCTCAACCACAT-1	4
DMSO_rep1_AAGAACAGTGATACTC-1	4
DMSO_rep1_AAGAACAGTTGTGTAC-1	1
DMSO_rep1_AAGACAATCCTTCTTC-1	3
DMSO_rep1_AAGACAATCGGTAAGG-1	1
DMSO_rep1_AAGACAATCGTCCTCA-1	1
DMSO_rep1_AAGACTCCACACACTA-1	4
DMSO_rep1_AAGATAGAGACATCAA-1	3
DMSO_rep1_AAGCATCAGATTGAGT-1	4
DMSO_rep1_AAGCATCCACTGTCGG-1	4
DMSO_rep1_AAGCATCGTGTAAATG-1	1
DMSO_rep1_AAGCATCGTTGATGTC-1	1
DMSO_rep1_AAGCATCTCCGTGGTG-1	1
DMSO_rep1_AAGCCATAGTAATTGG-1	3
DMSO_rep1_AAGCCATCAGAATCGG-1	1
DMSO_rep1_AAGCCATGTACCCGCA-1	3
DMSO_rep1_AAGCCATGTGCAATGG-1	2
DMSO_rep1_AAGCCATGTTCAGGTT-1	1
DMSO_rep1_AAGCCATGTTGTTGAC-1	3
DMSO_rep1_AAGCCATTCACGGGCT-1	1
DMSO_rep1_AAGCGAGTCGGAATGG-1	4
DMSO_rep1_AAGCGTTCAAGCCATT-1	1
DMSO_rep1_AAGCGTTGTTCAGTAC-1	1
DMSO_rep1_AAGGAATTCGAAGGAC-1	1
DMSO_rep1_AAGGTAAAGCTTTCCC-1	2
DMSO_rep1_AAGGTAAAGGGTATAT-1	4
DMSO_rep1_AAGGTAACAGCCGTTG-1	2
DMSO_rep1_AAGGTAAGTTCCAAAC-1	4
DMSO_rep1_AAGGTAATCTAACACG-1	4
DMSO_rep1_AAGGTAATCTGAGGCC-1	2
DMSO_rep1_AAGTACCAGGCCTAAG-1	1
DMSO_rep1_AAGTACCAGTGCGCTC-1	1
DMSO_rep1_AAGTACCAGTGGTTGG-1	3
DMSO_rep1_AAGTACCCATCGTTCC-1	1
DMSO_rep1_AAGTCGTAGGATACGC-1	1
DMSO_rep1_AAGTCGTAGTGCTCGC-1	4
DMSO_rep1_AAGTCGTCAATAGGAT-1	3
DMSO_rep1_AAGTCGTGTCCTCCTA-1	4
DMSO_rep1_AAGTGAAAGCCGAATG-1	3
DMSO_rep1_AAGTGAAAGCCTATTG-1	3
DMSO_rep1_AAGTGAAAGCCTCAAT-1	1
DMSO_rep1_AAGTGAACACGATAGG-1	1
DMSO_rep1_AAGTGAACAGCAGTTT-1	1
DMSO_rep1_AAGTGAATCAACTGGT-1	10
DMSO_rep1_AAGTGAATCCATAGGT-1	1
DMSO_rep1_AAGTGAATCGCTTGCT-1	4
DMSO_rep1_AAGTTCGAGAGCAGTC-1	4
DMSO_rep1_AAGTTCGAGGGTTTCT-1	4
DMSO_rep1_AAGTTCGCACATTGTG-1	4
DMSO_rep1_AAGTTCGCATTGCAAC-1	1
DMSO_rep1_AAGTTCGTCGATTTCT-1	4
DMSO_rep1_AATAGAGGTGCAGATG-1	2
DMSO_rep1_AATAGAGTCATCACAG-1	1
DMSO_rep1_AATAGAGTCGCAGATT-1	1
DMSO_rep1_AATCACGAGCCTCATA-1	3
DMSO_rep1_AATCACGAGTTTGCTG-1	3
DMSO_rep1_AATCACGCAGCCGGTT-1	3
DMSO_rep1_AATCACGGTATCGCTA-1	10
DMSO_rep1_AATCACGGTCGCTTAA-1	1
DMSO_rep1_AATCACGGTGGATACG-1	4
DMSO_rep1_AATCACGTCTCCGAAA-1	1
DMSO_rep1_AATCGACCAACGATCT-1	4
DMSO_rep1_AATCGACCAGAAGCTG-1	4
DMSO_rep1_AATCGACGTCCCTGTT-1	1
DMSO_rep1_AATCGACGTCGATTTG-1	1
DMSO_rep1_AATCGACTCCGTATAG-1	4
DMSO_rep1_AATCGACTCGGATAAA-1	4
DMSO_rep1_AATCGTGAGAGAGCGG-1	1
DMSO_rep1_AATCGTGAGGCCCACT-1	1
DMSO_rep1_AATCGTGCATCCGCGA-1	3
DMSO_rep1_AATCGTGTCAGGACGA-1	4
DMSO_rep1_AATGAAGCAGGACTAG-1	1
DMSO_rep1_AATGAAGGTACGGTTT-1	1
DMSO_rep1_AATGAAGTCGTTTACT-1	2
DMSO_rep1_AATGACCAGGACAGCT-1	3
DMSO_rep1_AATGACCTCGCTGATA-1	4
DMSO_rep1_AATGCCAGTTAGCTAC-1	3
DMSO_rep1_AATGCCATCACCCTTG-1	1
DMSO_rep1_AATGGAAGTCAGTCCG-1	1
DMSO_rep1_AATGGAAGTCCAGCCA-1	3
DMSO_rep1_AATGGCTCACGCTGCA-1	8
DMSO_rep1_AATGGCTGTGATTGGG-1	1
DMSO_rep1_AATTCCTAGCCTCGTG-1	3
DMSO_rep1_AATTCCTCACTATCGA-1	3
DMSO_rep1_AATTCCTGTGTGAGCA-1	1
DMSO_rep1_AATTCCTGTTCGAGCC-1	1
DMSO_rep1_AATTCCTGTTTGCAGT-1	1
DMSO_rep1_AATTCCTTCAGCTCTC-1	3
DMSO_rep1_AATTCCTTCTAGATCG-1	4
DMSO_rep1_AATTTCCAGGAAGAAC-1	4
DMSO_rep1_AATTTCCTCCTACGGG-1	1
DMSO_rep1_ACAACCACAACCAATC-1	4
DMSO_rep1_ACAACCAGTCCGAAAG-1	1
DMSO_rep1_ACAACCAGTCCGGACT-1	3
DMSO_rep1_ACAACCATCGACCAAT-1	4
DMSO_rep1_ACAAGCTAGAACGTGC-1	4
DMSO_rep1_ACAAGCTAGTATAGGT-1	1
DMSO_rep1_ACAAGCTTCCGAGGCT-1	4
DMSO_rep1_ACACAGTAGACTTGTC-1	4
DMSO_rep1_ACACAGTCACACACGC-1	2
DMSO_rep1_ACACCAAAGAGACAAG-1	1
DMSO_rep1_ACACCAAAGATGATTG-1	1
DMSO_rep1_ACACCAAGTGAGGCAT-1	3
DMSO_rep1_ACACCAAGTTAAGGAT-1	3
DMSO_rep1_ACACCAATCCGGACGT-1	1
DMSO_rep1_ACACCAATCGTTAGTG-1	1
DMSO_rep1_ACACGCGCACATCATG-1	1
DMSO_rep1_ACACGCGGTAGAGGAA-1	1
DMSO_rep1_ACACGCGTCTAAGCCA-1	1
DMSO_rep1_ACACTGACAGCTATTG-1	4
DMSO_rep1_ACACTGATCCGGTAGC-1	3
DMSO_rep1_ACACTGATCTTGTGCC-1	4
DMSO_rep1_ACAGAAATCTGCATAG-1	1
DMSO_rep1_ACAGCCGAGTCTAGAA-1	4
DMSO_rep1_ACAGCCGCAACCACAT-1	1
DMSO_rep1_ACAGCCGGTCAGACTT-1	1
DMSO_rep1_ACAGCCGGTCCACGCA-1	2
DMSO_rep1_ACAGGGACACTTCTCG-1	1
DMSO_rep1_ACAGGGAGTCCCTAAA-1	4
DMSO_rep1_ACAGGGAGTTGGGACA-1	3
DMSO_rep1_ACATCGACACAATGAA-1	4
DMSO_rep1_ACATCGATCTTTGCGC-1	1
DMSO_rep1_ACATGCATCCCGTAAA-1	2
DMSO_rep1_ACATGCATCGCTAATG-1	1
DMSO_rep1_ACATTTCCAATCTCGA-1	4
DMSO_rep1_ACATTTCGTCAACCAT-1	1
DMSO_rep1_ACATTTCGTCCTGGTG-1	3
DMSO_rep1_ACCAAACAGTCATCGT-1	3
DMSO_rep1_ACCAAACAGTTGCTGT-1	1
DMSO_rep1_ACCAAACCATTGACTG-1	1
DMSO_rep1_ACCAAACGTACGGTTT-1	4
DMSO_rep1_ACCAACAAGTCTCCTC-1	4
DMSO_rep1_ACCAACACATGAGGGT-1	1
DMSO_rep1_ACCAACAGTGGTTTGT-1	4
DMSO_rep1_ACCAACATCGTTCATT-1	1
DMSO_rep1_ACCACAAAGAGGCGTT-1	4
DMSO_rep1_ACCACAAAGAGTCAAT-1	1
DMSO_rep1_ACCACAATCGCCTCTA-1	3
DMSO_rep1_ACCATTTCAGACAAGC-1	1
DMSO_rep1_ACCATTTGTGGATGAC-1	1
DMSO_rep1_ACCCAAAAGCCTAGGA-1	3
DMSO_rep1_ACCCAAAAGGTAGCCA-1	1
DMSO_rep1_ACCCAAACAAACGGCA-1	1
DMSO_rep1_ACCCAAAGTCTTTCAT-1	1
DMSO_rep1_ACCCAAAGTGTCTTAG-1	4
DMSO_rep1_ACCCAAATCGGAATGG-1	4
DMSO_rep1_ACCCTCACAACCCTCT-1	1
DMSO_rep1_ACCCTTGAGTGGTGGT-1	3
DMSO_rep1_ACCCTTGGTAATTAGG-1	2
DMSO_rep1_ACCCTTGGTTGCCAAT-1	3
DMSO_rep1_ACCGTTCAGAGATTCA-1	2
DMSO_rep1_ACCGTTCAGGAGATAG-1	1
DMSO_rep1_ACCGTTCCAATTGGTC-1	3
DMSO_rep1_ACCGTTCCACTGAATC-1	1
DMSO_rep1_ACCGTTCGTCGAGCTC-1	3
DMSO_rep1_ACCTACCAGTATGTAG-1	4
DMSO_rep1_ACCTACCCAGAATGTA-1	1
DMSO_rep1_ACCTACCGTGGCTTGC-1	4
DMSO_rep1_ACCTGAAAGAGACAAG-1	2
DMSO_rep1_ACCTGAAAGGCACTCC-1	3
DMSO_rep1_ACCTGAACAGTCAGCC-1	4
DMSO_rep1_ACCTGAAGTGCCGGTT-1	3
DMSO_rep1_ACCTGAATCCTCGATC-1	4
DMSO_rep1_ACCTGTCGTCTATGAC-1	4
DMSO_rep1_ACGATCAGTCATCGCG-1	2
DMSO_rep1_ACGATCATCCGATGTA-1	1
DMSO_rep1_ACGATGTAGCCACCGT-1	3
DMSO_rep1_ACGATGTAGTCACTAC-1	1
DMSO_rep1_ACGATGTGTTCTGACA-1	3
DMSO_rep1_ACGCACGAGTGATAGT-1	1
DMSO_rep1_ACGCACGCAGTACTAC-1	1
DMSO_rep1_ACGCACGCATGGGATG-1	2
DMSO_rep1_ACGCACGGTAGCTGTT-1	4
DMSO_rep1_ACGCACGGTTAACCTG-1	1
DMSO_rep1_ACGGAAGGTCCTTTGC-1	1
DMSO_rep1_ACGGAAGGTGAAGCTG-1	4
DMSO_rep1_ACGGGTCCAACAGTGG-1	3
DMSO_rep1_ACGGGTCCAATGTCAC-1	1
DMSO_rep1_ACGGGTCTCCCTCATG-1	3
DMSO_rep1_ACGGTCGAGACAGTCG-1	2
DMSO_rep1_ACGGTCGAGGGCTGAT-1	1
DMSO_rep1_ACGGTTACAGCACACC-1	4
DMSO_rep1_ACGGTTACAGCTAACT-1	4
DMSO_rep1_ACGGTTATCAAGCGTT-1	1
DMSO_rep1_ACGTAACAGTGTACAA-1	4
DMSO_rep1_ACGTAACCAAATCAGA-1	1
DMSO_rep1_ACGTAACCAAGAGTGC-1	1
DMSO_rep1_ACGTAACCACATGGTT-1	1
DMSO_rep1_ACGTACACATGCAGCC-1	1
DMSO_rep1_ACGTACATCAAGTAAG-1	3
DMSO_rep1_ACGTACATCGCCGTGA-1	1
DMSO_rep1_ACGTAGTTCATTACCT-1	3
DMSO_rep1_ACGTAGTTCGTTCCCA-1	1
DMSO_rep1_ACGTCCTAGACGCTCC-1	4
DMSO_rep1_ACGTCCTCACCACTGG-1	3
DMSO_rep1_ACGTCCTGTCGGTAAG-1	4
DMSO_rep1_ACGTCCTTCACGATCA-1	4
DMSO_rep1_ACGTCCTTCATCTATC-1	3
DMSO_rep1_ACGTTCCAGAGCAGTC-1	1
DMSO_rep1_ACGTTCCAGGTTGACG-1	2
DMSO_rep1_ACGTTCCAGTATGACA-1	4
DMSO_rep1_ACGTTCCTCCCAGTGG-1	3
DMSO_rep1_ACGTTCCTCCCTATTA-1	4
DMSO_rep1_ACTACGAAGAGTTGCG-1	3
DMSO_rep1_ACTACGACATAGGCGA-1	4
DMSO_rep1_ACTACGATCCGACAGC-1	1
DMSO_rep1_ACTATCTCAATCTCTT-1	3
DMSO_rep1_ACTATCTCACGGGTAA-1	3
DMSO_rep1_ACTATCTGTTCGGTCG-1	3
DMSO_rep1_ACTATCTGTTTACCAG-1	1
DMSO_rep1_ACTATCTTCACCCTTG-1	4
DMSO_rep1_ACTATGGTCATGAGTC-1	2
DMSO_rep1_ACTATTCCACACCGCA-1	3
DMSO_rep1_ACTATTCTCATGCATG-1	4
DMSO_rep1_ACTATTCTCCTTCACG-1	3
DMSO_rep1_ACTATTCTCTCAATCT-1	10
DMSO_rep1_ACTCCCAAGCCTGGAA-1	3
DMSO_rep1_ACTCCCACATCTCGTC-1	3
DMSO_rep1_ACTCTCGAGAATGTTG-1	1
DMSO_rep1_ACTCTCGAGAGCTGAC-1	1
DMSO_rep1_ACTCTCGAGCGAGTAC-1	3
DMSO_rep1_ACTCTCGAGCTGGCCT-1	2
DMSO_rep1_ACTCTCGAGGCTCTCG-1	2
DMSO_rep1_ACTCTCGGTATGACAA-1	1
DMSO_rep1_ACTCTCGGTTGTCCCT-1	1
DMSO_rep1_ACTCTCGTCATTACTC-1	1
DMSO_rep1_ACTCTCGTCGGCTGGT-1	4
DMSO_rep1_ACTCTCGTCTCATTTG-1	1
DMSO_rep1_ACTGATGCAGCACAAG-1	3
DMSO_rep1_ACTGATGGTAGCGCCT-1	4
DMSO_rep1_ACTGCAACACTAAACC-1	1
DMSO_rep1_ACTGCAACATGTTCAG-1	1
DMSO_rep1_ACTGCAAGTCTTACAG-1	4
DMSO_rep1_ACTGCAATCACCGGGT-1	4
DMSO_rep1_ACTGCAATCCAAGGGA-1	1
DMSO_rep1_ACTGTCCCAACTTCTT-1	4
DMSO_rep1_ACTGTCCCAATCAGCT-1	3
DMSO_rep1_ACTGTCCCAGCTTTCC-1	1
DMSO_rep1_ACTGTCCCAGGCACAA-1	1
DMSO_rep1_ACTGTCCGTAGATTAG-1	1
DMSO_rep1_ACTGTCCGTCTAGTGT-1	4
DMSO_rep1_ACTGTCCGTCTGTCAA-1	1
DMSO_rep1_ACTGTGAAGATGTTAG-1	3
DMSO_rep1_ACTGTGACAGTTGGTT-1	2
DMSO_rep1_ACTGTGACATCAGCAT-1	3
DMSO_rep1_ACTGTGAGTCATCCGG-1	3
DMSO_rep1_ACTTAGGAGCTTGTGT-1	4
DMSO_rep1_ACTTAGGAGGATAATC-1	2
DMSO_rep1_ACTTAGGGTGCATTTG-1	1
DMSO_rep1_ACTTAGGGTTGCTCGG-1	1
DMSO_rep1_ACTTAGGTCACCCATC-1	4
DMSO_rep1_ACTTAGGTCTGACAGT-1	4
DMSO_rep1_ACTTATCAGGCAGCTA-1	1
DMSO_rep1_ACTTATCGTTAAAGTG-1	3
DMSO_rep1_ACTTATCGTTGGCCTG-1	2
DMSO_rep1_ACTTCCGAGAAGTATC-1	1
DMSO_rep1_ACTTCCGTCCGTGTCT-1	1
DMSO_rep1_ACTTCGCTCATGCAGT-1	3
DMSO_rep1_ACTTTCACAAGGTCTT-1	4
DMSO_rep1_ACTTTCATCCAAACCA-1	4
DMSO_rep1_ACTTTGTGTCCTGAAT-1	1
DMSO_rep1_ACTTTGTGTGCGTGCT-1	2
DMSO_rep1_AGAAATGCAACGGCCT-1	1
DMSO_rep1_AGAAATGCACGGTGCT-1	1
DMSO_rep1_AGAAATGTCTTAGCTT-1	1
DMSO_rep1_AGAACAAAGCTGACCC-1	4
DMSO_rep1_AGAACAACAAGTGGAC-1	4
DMSO_rep1_AGAACAACATCTTAGG-1	2
DMSO_rep1_AGAACAAGTCGATTTG-1	2
DMSO_rep1_AGAACAAGTCGCGTTG-1	2
DMSO_rep1_AGAACAATCACTGGGC-1	1
DMSO_rep1_AGAACAATCGGTAGAG-1	2
DMSO_rep1_AGAACCTAGATAGTCA-1	4
DMSO_rep1_AGAACCTGTAACAGTA-1	2
DMSO_rep1_AGAACCTTCTAGACCA-1	2
DMSO_rep1_AGAACCTTCTCGTGGG-1	3
DMSO_rep1_AGAAGCGAGTCGAAGC-1	2
DMSO_rep1_AGAAGCGTCTCCACTG-1	1
DMSO_rep1_AGAAGCGTCTGTAACG-1	1
DMSO_rep1_AGAAGTAAGATTGAGT-1	1
DMSO_rep1_AGAAGTAGTCACTTAG-1	1
DMSO_rep1_AGAAGTAGTGATACCT-1	4
DMSO_rep1_AGAAGTAGTTGGGAAC-1	4
DMSO_rep1_AGACAAAAGAACAAGG-1	4
DMSO_rep1_AGACAAAAGAGTTGTA-1	3
DMSO_rep1_AGACAAACAGGAATAT-1	4
DMSO_rep1_AGACAAAGTAACCCTA-1	1
DMSO_rep1_AGACAAATCGCACGAC-1	3
DMSO_rep1_AGACACTAGTCTCCTC-1	1
DMSO_rep1_AGACACTGTTAGTCGT-1	1
DMSO_rep1_AGACAGGGTCGACGCT-1	1
DMSO_rep1_AGACAGGGTGGACAGT-1	1
DMSO_rep1_AGACAGGGTTGCACGC-1	2
DMSO_rep1_AGACAGGTCCACAAGT-1	1
DMSO_rep1_AGACAGGTCTAGGAAA-1	3
DMSO_rep1_AGACCATAGATTGATG-1	3
DMSO_rep1_AGACCATCACAGTCAT-1	4
DMSO_rep1_AGACCATTCATGAGTC-1	1
DMSO_rep1_AGACCATTCTCAGGCG-1	4
DMSO_rep1_AGACCATTCTTCCCGA-1	3
DMSO_rep1_AGACCCGAGTGCCGAA-1	1
DMSO_rep1_AGACCCGCAGTAACAA-1	3
DMSO_rep1_AGACCCGGTGGCTGAA-1	3
DMSO_rep1_AGACTCAGTGTTGATC-1	4
DMSO_rep1_AGAGAATAGATGACAT-1	2
DMSO_rep1_AGAGAGCAGCGGCTCT-1	3
DMSO_rep1_AGAGAGCAGTGATTCC-1	3
DMSO_rep1_AGAGAGCCAAGAGTGC-1	3
DMSO_rep1_AGAGAGCTCCCTCTAG-1	2
DMSO_rep1_AGAGCAGAGCAGGGAG-1	1
DMSO_rep1_AGAGCAGAGTGATTCC-1	3
DMSO_rep1_AGAGCAGCACCGTGAC-1	3
DMSO_rep1_AGAGCAGCAGCATTGT-1	1
DMSO_rep1_AGAGCAGCATCGCCTT-1	4
DMSO_rep1_AGAGCAGTCAATCAGC-1	1
DMSO_rep1_AGAGCAGTCTTCTAAC-1	4
DMSO_rep1_AGAGCCCCACCGGAAA-1	4
DMSO_rep1_AGAGCCCTCACCGGGT-1	1
DMSO_rep1_AGAGCCCTCGAGCACC-1	3
DMSO_rep1_AGATAGAGTGCCGAAA-1	2
DMSO_rep1_AGATAGAGTTCTCGCT-1	1
DMSO_rep1_AGATAGATCCAACTGA-1	1
DMSO_rep1_AGATAGATCGCGTGAC-1	3
DMSO_rep1_AGATCCATCCCGAGAC-1	4
DMSO_rep1_AGATCCATCGACGATT-1	3
DMSO_rep1_AGATCCATCTCTTGCG-1	2
DMSO_rep1_AGATCGTAGGGAGAAT-1	4
DMSO_rep1_AGATCGTCAATGAAAC-1	1
DMSO_rep1_AGATCGTGTCACGTGC-1	3
DMSO_rep1_AGATGAACAAATGGTA-1	1
DMSO_rep1_AGATGAAGTTTGATCG-1	1
DMSO_rep1_AGATGAATCTGCTGAA-1	4
DMSO_rep1_AGATGCTGTGCCGGTT-1	4
DMSO_rep1_AGCATCAAGGCATCAG-1	1
DMSO_rep1_AGCATCAGTTCCAAAC-1	4
DMSO_rep1_AGCATCAGTTTCACTT-1	4
DMSO_rep1_AGCCAATAGGTGGTTG-1	2
DMSO_rep1_AGCCAATCAATTGCGT-1	4
DMSO_rep1_AGCCAATCATATCTGG-1	1
DMSO_rep1_AGCCAATTCCTAAACG-1	2
DMSO_rep1_AGCCAATTCGCCAATA-1	2
DMSO_rep1_AGCCAATTCTCGCAGG-1	4
DMSO_rep1_AGCCACGCACCAGACC-1	3
DMSO_rep1_AGCCACGGTCTCTCCA-1	4
DMSO_rep1_AGCCACGGTTCATCGA-1	4
DMSO_rep1_AGCCACGTCTACGGTA-1	1
DMSO_rep1_AGCCAGCAGACGCAGT-1	3
DMSO_rep1_AGCCAGCAGTAGGCCA-1	3
DMSO_rep1_AGCCAGCCAAAGGTTA-1	1
DMSO_rep1_AGCGATTAGATGTTGA-1	1
DMSO_rep1_AGCGATTCAAGGTTGG-1	3
DMSO_rep1_AGCGATTGTATCATGC-1	3
DMSO_rep1_AGCGCCAAGCCATTTG-1	1
DMSO_rep1_AGCGCCAAGGGCTGAT-1	1
DMSO_rep1_AGCGCCAAGGTCGACA-1	3
DMSO_rep1_AGCGCCACAAATCAAG-1	3
DMSO_rep1_AGCGCCACATACAGAA-1	1
DMSO_rep1_AGCGCCAGTACTCCCT-1	4
DMSO_rep1_AGCGCCAGTGGACCTC-1	3
DMSO_rep1_AGCGCCAGTTACGCCG-1	4
DMSO_rep1_AGCGCCAGTTCAACGT-1	1
DMSO_rep1_AGCGCTGGTCTAACTG-1	4
DMSO_rep1_AGCGTATGTCGAGCAA-1	3
DMSO_rep1_AGCGTATTCGCACGAC-1	1
DMSO_rep1_AGCGTCGAGCGAGGAG-1	4
DMSO_rep1_AGCGTCGAGGCATCGA-1	1
DMSO_rep1_AGCGTCGCAGCGAACA-1	1
DMSO_rep1_AGCGTCGCAGTTAGAA-1	3
DMSO_rep1_AGCTACAAGCTAGATA-1	1
DMSO_rep1_AGCTACACAACAAAGT-1	2
DMSO_rep1_AGCTACACATAACGGG-1	2
DMSO_rep1_AGCTACACATATACCG-1	4
DMSO_rep1_AGCTACAGTATCGTGT-1	4
DMSO_rep1_AGCTACAGTGCCGGTT-1	1
DMSO_rep1_AGCTCAATCGCGTGAC-1	1
DMSO_rep1_AGCTTCCAGGCACTAG-1	1
DMSO_rep1_AGCTTCCCAGAGGTTG-1	4
DMSO_rep1_AGGAAATTCTACCCAC-1	2
DMSO_rep1_AGGAATAGTGAATGTA-1	1
DMSO_rep1_AGGAATATCATCGGGC-1	3
DMSO_rep1_AGGAATATCCGTAGGC-1	2
DMSO_rep1_AGGACGAAGGCTAACG-1	3
DMSO_rep1_AGGACGACACAGTCAT-1	3
DMSO_rep1_AGGACGATCAACCTCC-1	1
DMSO_rep1_AGGACTTAGCGAACTG-1	4
DMSO_rep1_AGGACTTAGTGGAAGA-1	3
DMSO_rep1_AGGACTTCAATTTCTC-1	1
DMSO_rep1_AGGACTTCATGTTCGA-1	1
DMSO_rep1_AGGACTTTCGCAGTGC-1	1
DMSO_rep1_AGGAGGTAGCTGGCTC-1	1
DMSO_rep1_AGGAGGTCAAGACTGG-1	1
DMSO_rep1_AGGAGGTGTACGCGTC-1	1
DMSO_rep1_AGGAGGTGTCTGTAAC-1	1
DMSO_rep1_AGGAGGTGTGAGATCG-1	1
DMSO_rep1_AGGAGGTGTTGGACCC-1	1
DMSO_rep1_AGGAGGTTCGCACTCT-1	4
DMSO_rep1_AGGAGGTTCTTTGCTA-1	4
DMSO_rep1_AGGATAAAGCTCGAAG-1	1
DMSO_rep1_AGGATAACAAGAGTAT-1	1
DMSO_rep1_AGGATAACATGAGAAT-1	1
DMSO_rep1_AGGATAATCCTACTGC-1	1
DMSO_rep1_AGGATAATCGTTCGCT-1	2
DMSO_rep1_AGGATCTAGGCCGCTT-1	3
DMSO_rep1_AGGATCTCATCGATAC-1	4
DMSO_rep1_AGGATCTGTCATCGGC-1	3
DMSO_rep1_AGGATCTGTCTGGTTA-1	3
DMSO_rep1_AGGATCTGTGACAGGT-1	4
DMSO_rep1_AGGATCTGTGGCCTCA-1	1
DMSO_rep1_AGGATCTGTTTGAACC-1	1
DMSO_rep1_AGGATCTTCATTATCC-1	4
DMSO_rep1_AGGCATTCAATCCTTT-1	3
DMSO_rep1_AGGCATTTCAGAGCAG-1	1
DMSO_rep1_AGGCCACGTTAGGGTG-1	3
DMSO_rep1_AGGCTGCAGCAAATGT-1	1
DMSO_rep1_AGGCTGCCAACTGCTA-1	4
DMSO_rep1_AGGCTGCCATGGATCT-1	3
DMSO_rep1_AGGGAGTCACAACGTT-1	3
DMSO_rep1_AGGGAGTGTGACGTCC-1	1
DMSO_rep1_AGGGAGTGTGGTACAG-1	1
DMSO_rep1_AGGGAGTGTTGGACCC-1	2
DMSO_rep1_AGGGCCTTCTGCTTAT-1	1
DMSO_rep1_AGGGCTCAGTGGATTA-1	1
DMSO_rep1_AGGGCTCTCCATACAG-1	1
DMSO_rep1_AGGGTCCAGGCTAACG-1	4
DMSO_rep1_AGGGTCCAGTGCACTT-1	3
DMSO_rep1_AGGGTCCGTTAGAAGT-1	1
DMSO_rep1_AGGGTCCTCGAGAACG-1	1
DMSO_rep1_AGGGTCCTCTATCGGA-1	4
DMSO_rep1_AGGGTGAAGCCGGATA-1	1
DMSO_rep1_AGGGTGAAGGATTACA-1	1
DMSO_rep1_AGGGTGAAGTCTCTGA-1	4
DMSO_rep1_AGGGTGATCGTTGCCT-1	2
DMSO_rep1_AGGGTTTCACAAGCCC-1	4
DMSO_rep1_AGGTAGGAGAAGGGAT-1	1
DMSO_rep1_AGGTAGGAGCTGACTT-1	4
DMSO_rep1_AGGTAGGAGTGATCGG-1	1
DMSO_rep1_AGGTAGGCAAAGCAAT-1	3
DMSO_rep1_AGGTAGGTCTGGCCAG-1	2
DMSO_rep1_AGGTCATAGGGATCAC-1	4
DMSO_rep1_AGGTCATAGTGATAAC-1	3
DMSO_rep1_AGGTCATCAGACATCT-1	2
DMSO_rep1_AGGTCATGTCATCAGT-1	2
DMSO_rep1_AGGTCATGTCTCGGAC-1	2
DMSO_rep1_AGGTCATGTTAGGAGC-1	1
DMSO_rep1_AGGTCATTCATACGAC-1	1
DMSO_rep1_AGGTCTAAGACTTCAC-1	4
DMSO_rep1_AGGTCTAAGCAGCAGT-1	2
DMSO_rep1_AGGTCTACATTGCCGG-1	4
DMSO_rep1_AGGTCTAGTGTATACC-1	1
DMSO_rep1_AGGTGTTTCTTACCAT-1	1
DMSO_rep1_AGGTTACAGCTGAGTG-1	3
DMSO_rep1_AGGTTACTCCACCTCA-1	4
DMSO_rep1_AGGTTGTAGGGCTTCC-1	1
DMSO_rep1_AGGTTGTGTTACTCAG-1	1
DMSO_rep1_AGGTTGTTCACAAGAA-1	4
DMSO_rep1_AGTAACCAGTGTAGTA-1	2
DMSO_rep1_AGTAACCCAACGATCT-1	3
DMSO_rep1_AGTAACCGTAGCTCGC-1	1
DMSO_rep1_AGTAACCTCAGTCAGT-1	2
DMSO_rep1_AGTACCAAGACTCTAC-1	1
DMSO_rep1_AGTACCAGTTCCATTT-1	1
DMSO_rep1_AGTACTGGTCGAATTC-1	2
DMSO_rep1_AGTACTGGTCGAGTGA-1	4
DMSO_rep1_AGTACTGTCCATAAGC-1	1
DMSO_rep1_AGTAGCTCAGAGAATT-1	4
DMSO_rep1_AGTAGCTGTCAATCTG-1	3
DMSO_rep1_AGTAGCTTCCACGAAT-1	1
DMSO_rep1_AGTAGTCAGTTCACTG-1	3
DMSO_rep1_AGTAGTCCAGCGGATA-1	1
DMSO_rep1_AGTAGTCGTAGCTGCC-1	3
DMSO_rep1_AGTAGTCGTCATAACC-1	4
DMSO_rep1_AGTAGTCGTTATCTGG-1	1
DMSO_rep1_AGTAGTCTCGGTGTTA-1	4
DMSO_rep1_AGTCAACCAAGTGGGT-1	4
DMSO_rep1_AGTCAACGTCGAACAG-1	3
DMSO_rep1_AGTCAACTCATTACTC-1	4
DMSO_rep1_AGTCAACTCCGTGTGG-1	1
DMSO_rep1_AGTCACAAGAGGGTGG-1	1
DMSO_rep1_AGTCATGCAGAGTTGG-1	2
DMSO_rep1_AGTCATGCAGCCGGTT-1	1
DMSO_rep1_AGTCATGGTCGCTTGG-1	3
DMSO_rep1_AGTCATGGTGCCCGTA-1	3
DMSO_rep1_AGTCATGTCTGGTCAA-1	1
DMSO_rep1_AGTCTCCAGTGGCGAT-1	4
DMSO_rep1_AGTGACTCATCTATCT-1	4
DMSO_rep1_AGTGACTGTATGGAAT-1	1
DMSO_rep1_AGTGATCAGATGACAT-1	1
DMSO_rep1_AGTGATCCAATACGAA-1	1
DMSO_rep1_AGTGATCGTATCAGGG-1	2
DMSO_rep1_AGTGCCGAGGCATTTC-1	1
DMSO_rep1_AGTGCCGCATATCTGG-1	3
DMSO_rep1_AGTGCCGTCGCTTGCT-1	1
DMSO_rep1_AGTGCCGTCGGCACTG-1	1
DMSO_rep1_AGTGTTGAGGTAGTCG-1	1
DMSO_rep1_AGTGTTGCAGAAGCGT-1	1
DMSO_rep1_AGTTAGCCAAGGTCAG-1	2
DMSO_rep1_AGTTAGCTCGTCGCTT-1	4
DMSO_rep1_AGTTCCCCACCTGCGA-1	1
DMSO_rep1_AGTTCCCCAGACCGCT-1	4
DMSO_rep1_AGTTCCCGTCGTAATC-1	1
DMSO_rep1_AGTTCCCGTTCTAAGC-1	3
DMSO_rep1_AGTTCCCTCCAACTGA-1	1
DMSO_rep1_AGTTCGACAGAGTTGG-1	1
DMSO_rep1_AGTTCGACATGAAGCG-1	3
DMSO_rep1_AGTTCGAGTCCAAAGG-1	4
DMSO_rep1_AGTTCGAGTTTACTGG-1	2
DMSO_rep1_ATACCGACAAATTGCC-1	1
DMSO_rep1_ATACCGACAGACTGCC-1	4
DMSO_rep1_ATACCGAGTATGGAAT-1	1
DMSO_rep1_ATACCGAGTCACTCAA-1	4
DMSO_rep1_ATACCGATCCTTATAC-1	3
DMSO_rep1_ATACCTTAGAAATTGC-1	1
DMSO_rep1_ATACCTTAGCATCAAA-1	4
DMSO_rep1_ATACCTTAGGCACCAA-1	3
DMSO_rep1_ATACCTTGTCAACACT-1	1
DMSO_rep1_ATACCTTGTGATCGTT-1	10
DMSO_rep1_ATACTTCAGGGTAGCT-1	2
DMSO_rep1_ATACTTCAGTGTACAA-1	1
DMSO_rep1_ATACTTCAGTGTCATC-1	1
DMSO_rep1_ATACTTCTCGTGTTCC-1	4
DMSO_rep1_ATAGACCCAGTAGAGC-1	1
DMSO_rep1_ATAGACCCATTATGCG-1	4
DMSO_rep1_ATAGACCGTCGCTTGG-1	4
DMSO_rep1_ATAGACCTCTTTCTAG-1	3
DMSO_rep1_ATAGAGAAGGCTGTAG-1	2
DMSO_rep1_ATAGAGACACAAGCTT-1	4
DMSO_rep1_ATAGAGACACCCAATA-1	1
DMSO_rep1_ATAGAGAGTCTAACGT-1	4
DMSO_rep1_ATAGGCTAGCATGGGT-1	3
DMSO_rep1_ATATCCTAGCTTTGTG-1	4
DMSO_rep1_ATATCCTCAAGTGTCT-1	1
DMSO_rep1_ATATCCTCACAGCCTG-1	3
DMSO_rep1_ATATCCTCATAGAAAC-1	4
DMSO_rep1_ATATCCTCATGGCCAC-1	4
DMSO_rep1_ATCACAGAGGCAGGGA-1	1
DMSO_rep1_ATCACAGAGGGCTTCC-1	2
DMSO_rep1_ATCACAGGTAATGTGA-1	3
DMSO_rep1_ATCACAGGTTAAACAG-1	4
DMSO_rep1_ATCACGAAGGATGGCT-1	1
DMSO_rep1_ATCACGACAGCATGCC-1	2
DMSO_rep1_ATCACGAGTATAATGG-1	3
DMSO_rep1_ATCACGAGTCTCGCGA-1	4
DMSO_rep1_ATCACGATCCGTGGGT-1	4
DMSO_rep1_ATCACTTAGACGCAGT-1	2
DMSO_rep1_ATCACTTAGCTGTTAC-1	1
DMSO_rep1_ATCACTTCAGGTGTGA-1	1
DMSO_rep1_ATCACTTTCCAACCAA-1	1
DMSO_rep1_ATCAGGTAGCAATAAC-1	1
DMSO_rep1_ATCAGGTAGCAGTAAT-1	4
DMSO_rep1_ATCAGGTCAAGTAGTA-1	1
DMSO_rep1_ATCAGGTCACGCTGTG-1	4
DMSO_rep1_ATCAGGTGTCGTGTTA-1	4
DMSO_rep1_ATCAGGTGTGGTCTGC-1	1
DMSO_rep1_ATCAGGTGTTACGCCG-1	1
DMSO_rep1_ATCAGGTTCCTGTTGC-1	1
DMSO_rep1_ATCATTCAGAATCGCG-1	1
DMSO_rep1_ATCATTCAGATGACCG-1	4
DMSO_rep1_ATCATTCGTAACAGTA-1	1
DMSO_rep1_ATCATTCGTAACATCC-1	3
DMSO_rep1_ATCATTCTCTGTCCCA-1	1
DMSO_rep1_ATCCACCCAAGAAACT-1	4
DMSO_rep1_ATCCACCTCCACTGGG-1	3
DMSO_rep1_ATCCATTAGAGAGAAC-1	1
DMSO_rep1_ATCCATTGTCAGTCTA-1	4
DMSO_rep1_ATCCATTTCGCTCTAC-1	3
DMSO_rep1_ATCCCTGAGCTGAGTG-1	4
DMSO_rep1_ATCCCTGCAGACCATT-1	3
DMSO_rep1_ATCCCTGGTCCCGGTA-1	3
DMSO_rep1_ATCCCTGGTTGAGGAC-1	3
DMSO_rep1_ATCCCTGTCAAGTCTG-1	3
DMSO_rep1_ATCCCTGTCCCTCTCC-1	3
DMSO_rep1_ATCCGTCCACGGCCAT-1	1
DMSO_rep1_ATCCGTCCATTCTGTT-1	3
DMSO_rep1_ATCCGTCTCAAGCTTG-1	3
DMSO_rep1_ATCCGTCTCTGCTGAA-1	4
DMSO_rep1_ATCCGTCTCTTCTCAA-1	4
DMSO_rep1_ATCCTATAGTAACCTC-1	3
DMSO_rep1_ATCCTATCACCTCTGT-1	3
DMSO_rep1_ATCCTATGTACGGTTT-1	1
DMSO_rep1_ATCGATGCAGTGCGCT-1	3
DMSO_rep1_ATCGATGGTAGGAGGG-1	3
DMSO_rep1_ATCGCCTAGGTGCTGA-1	1
DMSO_rep1_ATCGCCTGTACTCCGG-1	1
DMSO_rep1_ATCGCCTGTGCCGTTG-1	1
DMSO_rep1_ATCGGATAGGGCAGAG-1	4
DMSO_rep1_ATCGGATGTGACCGTC-1	1
DMSO_rep1_ATCGGATTCAATCGGT-1	4
DMSO_rep1_ATCGGATTCTGACGCG-1	1
DMSO_rep1_ATCGGCGAGAGCAGAA-1	4
DMSO_rep1_ATCGTAGAGCGTGTTT-1	3
DMSO_rep1_ATCGTAGGTCGTTGCG-1	4
DMSO_rep1_ATCGTAGGTTGTACGT-1	3
DMSO_rep1_ATCGTAGTCCAGTGCG-1	1
DMSO_rep1_ATCGTCCTCGCTATTT-1	3
DMSO_rep1_ATCGTCCTCGTTATCT-1	1
DMSO_rep1_ATCGTCCTCTACCACC-1	3
DMSO_rep1_ATCGTGAAGATAACGT-1	1
DMSO_rep1_ATCGTGAGTCCTTTGC-1	4
DMSO_rep1_ATCGTGATCGATGGAG-1	1
DMSO_rep1_ATCGTGATCGGATAAA-1	3
DMSO_rep1_ATCGTGATCGTTCGCT-1	1
DMSO_rep1_ATCTCTAAGTCCGCCA-1	3
DMSO_rep1_ATCTTCAAGTCTTGGT-1	10
DMSO_rep1_ATCTTCACAGATTTCG-1	3
DMSO_rep1_ATCTTCACAGGGCTTC-1	2
DMSO_rep1_ATGAAAGGTCCTCAGG-1	1
DMSO_rep1_ATGAAAGTCCCTCTCC-1	4
DMSO_rep1_ATGACCAAGAGAGGTA-1	2
DMSO_rep1_ATGACCAAGAGTCAAT-1	1
DMSO_rep1_ATGACCAAGGCTATCT-1	2
DMSO_rep1_ATGACCACAACGAGGT-1	3
DMSO_rep1_ATGACCAGTGAGTAGC-1	1
DMSO_rep1_ATGAGGGAGGCCCAAA-1	4
DMSO_rep1_ATGAGGGAGTCGCTAT-1	2
DMSO_rep1_ATGAGGGGTTGGCTAT-1	1
DMSO_rep1_ATGAGGGGTTGGGATG-1	2
DMSO_rep1_ATGAGGGTCTCGGTCT-1	4
DMSO_rep1_ATGAGTCAGCGGACAT-1	1
DMSO_rep1_ATGATCGAGATGCCGA-1	2
DMSO_rep1_ATGATCGAGGCATTTC-1	1
DMSO_rep1_ATGATCGTCACAGTGT-1	3
DMSO_rep1_ATGATCGTCGTCCTCA-1	4
DMSO_rep1_ATGCATGAGGTCCCGT-1	2
DMSO_rep1_ATGCATGCAATGACCT-1	1
DMSO_rep1_ATGCATGGTGGGCTCT-1	4
DMSO_rep1_ATGCATGGTTAAGGAT-1	3
DMSO_rep1_ATGCATGTCCGTGTAA-1	3
DMSO_rep1_ATGCATGTCCTAGCCT-1	1
DMSO_rep1_ATGCATGTCTGGCCAG-1	2
DMSO_rep1_ATGCGATCAAGAGAGA-1	1
DMSO_rep1_ATGCGATGTATGACAA-1	4
DMSO_rep1_ATGCGATGTGCAGATG-1	4
DMSO_rep1_ATGCGATGTTCCTACC-1	1
DMSO_rep1_ATGGAGGAGGACATCG-1	4
DMSO_rep1_ATGGAGGAGTCCCTAA-1	2
DMSO_rep1_ATGGAGGAGTTTGTCG-1	3
DMSO_rep1_ATGGAGGGTGGTTTGT-1	1
DMSO_rep1_ATGGAGGGTGTGTCCG-1	4
DMSO_rep1_ATGGAGGTCGTTCCTG-1	4
DMSO_rep1_ATGGAGGTCTCGACGG-1	3
DMSO_rep1_ATGGATCGTCTAACGT-1	1
DMSO_rep1_ATGGATCTCTCTCAAT-1	3
DMSO_rep1_ATGGGAGGTGGCGCTT-1	4
DMSO_rep1_ATGGGAGGTGTGATGG-1	1
DMSO_rep1_ATGGGAGTCTAAGGAA-1	4
DMSO_rep1_ATGGGTTCACTATGTG-1	1
DMSO_rep1_ATGGGTTTCCGCAGTG-1	8
DMSO_rep1_ATGGTTGCATGACAGG-1	4
DMSO_rep1_ATGGTTGTCTGGTGGC-1	3
DMSO_rep1_ATGTCCCAGGGCAACT-1	1
DMSO_rep1_ATGTCCCCATATTCGG-1	4
DMSO_rep1_ATGTCCCCATCACGGC-1	3
DMSO_rep1_ATGTCCCGTAGTCACT-1	2
DMSO_rep1_ATGTCCCGTTCGATTG-1	4
DMSO_rep1_ATGTCCCGTTCGGTAT-1	2
DMSO_rep1_ATGTCTTAGAGGGTCT-1	3
DMSO_rep1_ATGTCTTAGTGAATAC-1	4
DMSO_rep1_ATGTCTTCAGCGATTT-1	3
DMSO_rep1_ATGTCTTGTATCCCAA-1	1
DMSO_rep1_ATGTCTTGTCGTTATG-1	1
DMSO_rep1_ATGTCTTTCACCCTTG-1	1
DMSO_rep1_ATGTCTTTCTTCCCGA-1	3
DMSO_rep1_ATTACCTCATGAATAG-1	4
DMSO_rep1_ATTACCTGTGATTCAC-1	1
DMSO_rep1_ATTACCTGTGCATTTG-1	4
DMSO_rep1_ATTACCTTCCTTATCA-1	1
DMSO_rep1_ATTACCTTCTAGACAC-1	3
DMSO_rep1_ATTACTCAGGCGAACT-1	1
DMSO_rep1_ATTACTCAGGGACCAT-1	1
DMSO_rep1_ATTACTCCAATCTAGC-1	3
DMSO_rep1_ATTACTCCAATGCTCA-1	1
DMSO_rep1_ATTACTCCAGTAACGG-1	1
DMSO_rep1_ATTACTCTCTTTCTAG-1	4
DMSO_rep1_ATTATCCAGATAGGGA-1	3
DMSO_rep1_ATTATCCCAAGTGGCA-1	1
DMSO_rep1_ATTATCCGTGTAAATG-1	3
DMSO_rep1_ATTCACTAGTTTGTCG-1	4
DMSO_rep1_ATTCACTGTCTTCATT-1	1
DMSO_rep1_ATTCACTGTTAAACAG-1	2
DMSO_rep1_ATTCAGGAGTCCTGTA-1	2
DMSO_rep1_ATTCAGGGTGGACCTC-1	1
DMSO_rep1_ATTCAGGTCGGTTAGT-1	2
DMSO_rep1_ATTCAGGTCTCCGTGT-1	4
DMSO_rep1_ATTCATCAGGTAAGTT-1	3
DMSO_rep1_ATTCATCCACATTACG-1	4
DMSO_rep1_ATTCATCCAGATTAAG-1	4
DMSO_rep1_ATTCATCGTAGTTACC-1	1
DMSO_rep1_ATTCATCTCCTTATAC-1	1
DMSO_rep1_ATTCATCTCTGTCTCG-1	3
DMSO_rep1_ATTCCATTCATTCGTT-1	3
DMSO_rep1_ATTCCCGCACAAGGTG-1	1
DMSO_rep1_ATTCCCGCAGCCCAGT-1	1
DMSO_rep1_ATTCCCGCATCGAGCC-1	2
DMSO_rep1_ATTCCTAAGGCTCTAT-1	4
DMSO_rep1_ATTCCTAAGGTAGATT-1	3
DMSO_rep1_ATTCCTACAGCTTTCC-1	2
DMSO_rep1_ATTCCTAGTAACAGGC-1	3
DMSO_rep1_ATTCCTAGTAGGCTGA-1	1
DMSO_rep1_ATTCCTAGTATCCTTT-1	3
DMSO_rep1_ATTCCTAGTCGTCGGT-1	1
DMSO_rep1_ATTCCTATCGTGGACC-1	1
DMSO_rep1_ATTCGTTAGCTGACAG-1	3
DMSO_rep1_ATTCGTTAGTTGGGAC-1	3
DMSO_rep1_ATTCGTTTCGTACACA-1	4
DMSO_rep1_ATTCTACGTAGCTGAG-1	1
DMSO_rep1_ATTCTACTCGGACTTA-1	3
DMSO_rep1_ATTCTTGCAACGCATT-1	4
DMSO_rep1_ATTCTTGTCGACCTAA-1	4
DMSO_rep1_ATTGGGTCAGAAGTGC-1	3
DMSO_rep1_ATTGGGTCATGACAAA-1	4
DMSO_rep1_ATTGGGTTCTTTGCGC-1	1
DMSO_rep1_ATTGTTCGTACTGTTG-1	4
DMSO_rep1_ATTGTTCGTGGTCTGC-1	2
DMSO_rep1_ATTGTTCTCCCGTTCA-1	10
DMSO_rep1_ATTGTTCTCGAGCACC-1	2
DMSO_rep1_ATTGTTCTCGCCCAGA-1	3
DMSO_rep1_ATTTACCAGAATCTAG-1	3
DMSO_rep1_ATTTACCAGGGCCCTT-1	3
DMSO_rep1_ATTTACCAGTAGCCAG-1	1
DMSO_rep1_ATTTACCGTATGAGCG-1	1
DMSO_rep1_ATTTACCGTCGCTCGA-1	1
DMSO_rep1_ATTTCACAGCATCAGG-1	4
DMSO_rep1_ATTTCACCACACAGCC-1	3
DMSO_rep1_ATTTCACCAGTAGTTC-1	4
DMSO_rep1_ATTTCACGTACAGAAT-1	1
DMSO_rep1_ATTTCACGTCACCGCA-1	4
DMSO_rep1_ATTTCACGTTATCTGG-1	1
DMSO_rep1_ATTTCACTCCAGTGCG-1	3
DMSO_rep1_ATTTCTGCAGCTCTGG-1	1
DMSO_rep1_ATTTCTGGTAGCTAAA-1	1
DMSO_rep1_CAAAGAATCACTTGTT-1	3
DMSO_rep1_CAACAACCAATGAAAC-1	4
DMSO_rep1_CAACAACGTACAGAGC-1	1
DMSO_rep1_CAACAACTCAAGTTGC-1	3
DMSO_rep1_CAACAGTAGATGTTCC-1	3
DMSO_rep1_CAACAGTAGTTACGAA-1	1
DMSO_rep1_CAACAGTAGTTGGAGC-1	1
DMSO_rep1_CAACAGTCATCGCTCT-1	1
DMSO_rep1_CAACAGTTCCGAGCTG-1	3
DMSO_rep1_CAACAGTTCTATGTGG-1	3
DMSO_rep1_CAACCAACACTACCGG-1	4
DMSO_rep1_CAACCAAGTACATTGC-1	1
DMSO_rep1_CAACCAAGTCCAGTTA-1	2
DMSO_rep1_CAACCTCGTCCGAAGA-1	3
DMSO_rep1_CAACCTCGTTGTTGAC-1	3
DMSO_rep1_CAACCTCTCATGTCTT-1	1
DMSO_rep1_CAACCTCTCCATGATG-1	1
DMSO_rep1_CAACGATAGCATTTCG-1	4
DMSO_rep1_CAACGATAGCCAGAGT-1	1
DMSO_rep1_CAACGATAGCCTGAGA-1	1
DMSO_rep1_CAACGATAGTTACGAA-1	1
DMSO_rep1_CAACGATCAGCCTTCT-1	3
DMSO_rep1_CAACGATGTCAATGGG-1	1
DMSO_rep1_CAACGATGTCAGTCTA-1	3
DMSO_rep1_CAACGATTCAAGCCAT-1	3
DMSO_rep1_CAACGGCAGAGACAAG-1	3
DMSO_rep1_CAACGGCAGTTACTCG-1	1
DMSO_rep1_CAACGGCCAGGGACTA-1	1
DMSO_rep1_CAACGGCGTTGCATTG-1	1
DMSO_rep1_CAACGGCTCGGCTCTT-1	1
DMSO_rep1_CAAGACTAGAGAGGTA-1	2
DMSO_rep1_CAAGACTGTGTCATCA-1	2
DMSO_rep1_CAAGACTTCGCTACAA-1	2
DMSO_rep1_CAAGACTTCTATTTCG-1	1
DMSO_rep1_CAAGAGGCAAGCCATT-1	4
DMSO_rep1_CAAGAGGCACTAGGTT-1	4
DMSO_rep1_CAAGAGGCACTCTCGT-1	3
DMSO_rep1_CAAGAGGTCACATCAG-1	4
DMSO_rep1_CAAGCTAGTCGAACAG-1	3
DMSO_rep1_CAAGCTATCAAAGGTA-1	1
DMSO_rep1_CAAGGGACAGGGATAC-1	1
DMSO_rep1_CAAGGGACAGTCTGGC-1	3
DMSO_rep1_CAAGGGATCTGCGATA-1	1
DMSO_rep1_CAATACGAGAAATGGG-1	3
DMSO_rep1_CAATACGAGACTGAGC-1	4
DMSO_rep1_CAATACGGTGCTCGTG-1	4
DMSO_rep1_CAATACGTCGTGCGAC-1	1
DMSO_rep1_CAATCGAAGCAACCAG-1	1
DMSO_rep1_CAATCGAAGCTCATAC-1	4
DMSO_rep1_CAATCGACAAATAGCA-1	2
DMSO_rep1_CAATCGATCCGTAGTA-1	2
DMSO_rep1_CAATGACAGACGTCGA-1	2
DMSO_rep1_CAATGACAGATACAGT-1	1
DMSO_rep1_CAATGACGTCCGGATC-1	4
DMSO_rep1_CAATGACTCCCAATAG-1	3
DMSO_rep1_CAATGACTCTGGAAGG-1	4
DMSO_rep1_CAATTTCAGAAACCCG-1	4
DMSO_rep1_CAATTTCAGTGTAGAT-1	4
DMSO_rep1_CAATTTCCATCGTGCG-1	3
DMSO_rep1_CAATTTCGTTCATCGA-1	3
DMSO_rep1_CAATTTCTCTAAGAAG-1	1
DMSO_rep1_CACAACAGTGGGAGAG-1	4
DMSO_rep1_CACAACATCGGATACT-1	4
DMSO_rep1_CACACAAAGCCTGAGA-1	3
DMSO_rep1_CACACAAAGGTCACAG-1	2
DMSO_rep1_CACACAAAGGTCATAA-1	8
DMSO_rep1_CACACAAGTGATGTAA-1	2
DMSO_rep1_CACAGATAGACACACG-1	4
DMSO_rep1_CACAGATGTTACGATC-1	3
DMSO_rep1_CACAGATGTTCTCCCA-1	1
DMSO_rep1_CACAGATTCTGGGCCA-1	1
DMSO_rep1_CACAGGCCACCTAAAC-1	1
DMSO_rep1_CACAGGCTCCGTATGA-1	1
DMSO_rep1_CACAGGCTCGACATCA-1	3
DMSO_rep1_CACATGAAGCTGAAGC-1	2
DMSO_rep1_CACATGAAGTAAGGGA-1	1
DMSO_rep1_CACATGAGTCGACTTA-1	3
DMSO_rep1_CACATGAGTCTACGAT-1	1
DMSO_rep1_CACATGATCACCGACG-1	4
DMSO_rep1_CACATGATCTAGCAAC-1	1
DMSO_rep1_CACATGATCTTACGTT-1	3
DMSO_rep1_CACCAAACATGCGGTC-1	8
DMSO_rep1_CACCAAAGTCAAGCGA-1	1
DMSO_rep1_CACCAAATCTCATGCC-1	1
DMSO_rep1_CACCGTTAGGCATTTC-1	4
DMSO_rep1_CACCGTTAGTCGTTAC-1	1
DMSO_rep1_CACCGTTCAGACCGCT-1	1
DMSO_rep1_CACCGTTTCAGTCATG-1	1
DMSO_rep1_CACGAATAGGGTCTTT-1	1
DMSO_rep1_CACGGGTAGCGATCGA-1	1
DMSO_rep1_CACGGGTCACCGCTAG-1	1
DMSO_rep1_CACGGGTCACGAAAGC-1	3
DMSO_rep1_CACGGGTCATCAGTGT-1	1
DMSO_rep1_CACGTGGGTGGTATGG-1	3
DMSO_rep1_CACGTGGTCCAGTGTA-1	1
DMSO_rep1_CACGTGGTCTACAGGT-1	4
DMSO_rep1_CACGTTCCATCGGTTA-1	1
DMSO_rep1_CACGTTCGTTGACTGT-1	1
DMSO_rep1_CACTAAGAGCAACAGC-1	4
DMSO_rep1_CACTAAGCACATAACC-1	2
DMSO_rep1_CACTAAGGTGTAGTGG-1	3
DMSO_rep1_CACTAAGGTTCCTTGC-1	1
DMSO_rep1_CACTGAACAAGACGGT-1	3
DMSO_rep1_CACTGAATCCCAATAG-1	2
DMSO_rep1_CACTGAATCGGAAGGT-1	4
DMSO_rep1_CACTGAATCGTCGACG-1	1
DMSO_rep1_CACTGGGGTGCCTGCA-1	4
DMSO_rep1_CACTGTCAGGGATCAC-1	3
DMSO_rep1_CACTGTCGTGAATTGA-1	3
DMSO_rep1_CACTGTCTCCTGGGAC-1	3
DMSO_rep1_CACTTCGAGAAGGTAG-1	1
DMSO_rep1_CACTTCGGTCTAACGT-1	4
DMSO_rep1_CACTTCGTCCCGTGAG-1	2
DMSO_rep1_CAGAGCCAGAGCCGTA-1	1
DMSO_rep1_CAGAGCCAGGTCATCT-1	4
DMSO_rep1_CAGAGCCAGGTGCCTC-1	4
DMSO_rep1_CAGAGCCGTAGCTTTG-1	3
DMSO_rep1_CAGAGCCGTCATAGTC-1	3
DMSO_rep1_CAGAGCCGTTTACACG-1	3
DMSO_rep1_CAGAGCCTCTTTGATC-1	2
DMSO_rep1_CAGATACAGAAACACT-1	2
DMSO_rep1_CAGATACAGTCATGGG-1	1
DMSO_rep1_CAGATACCATGACTCA-1	3
DMSO_rep1_CAGATACGTCCTGGTG-1	4
DMSO_rep1_CAGATACGTCGCTGCA-1	1
DMSO_rep1_CAGATACGTGAGGAAA-1	4
DMSO_rep1_CAGATCAAGACTGGGT-1	3
DMSO_rep1_CAGATCATCGATTGAC-1	1
DMSO_rep1_CAGATTGAGGAACGCT-1	4
DMSO_rep1_CAGATTGAGGATACAT-1	4
DMSO_rep1_CAGATTGCACATACGT-1	1
DMSO_rep1_CAGATTGGTAGAATGT-1	2
DMSO_rep1_CAGCAATCACCGTCTT-1	1
DMSO_rep1_CAGCAATGTGGAAGTC-1	4
DMSO_rep1_CAGCAATTCCGCAGTG-1	3
DMSO_rep1_CAGCACGAGATGTTGA-1	2
DMSO_rep1_CAGCACGAGTAAGCAT-1	3
DMSO_rep1_CAGCACGCAGCTGCCA-1	1
DMSO_rep1_CAGCACGGTACCAATC-1	3
DMSO_rep1_CAGCACGGTTCGGCGT-1	1
DMSO_rep1_CAGCAGCAGTGCACAG-1	2
DMSO_rep1_CAGCAGCGTCGCGTTG-1	1
DMSO_rep1_CAGCAGCGTTGGGAAC-1	2
DMSO_rep1_CAGCCAGAGATTTGCC-1	4
DMSO_rep1_CAGCCAGGTACCAGAG-1	3
DMSO_rep1_CAGCGTGGTCTTGAGT-1	4
DMSO_rep1_CAGCGTGTCGTGGGAA-1	1
DMSO_rep1_CAGGCCATCGAGCACC-1	4
DMSO_rep1_CAGGCCATCTCGCTTG-1	4
DMSO_rep1_CAGGGCTAGGAGGGTG-1	3
DMSO_rep1_CAGGGCTCATATCGGT-1	4
DMSO_rep1_CAGGGCTGTAGTTAGA-1	4
DMSO_rep1_CAGGGCTTCCCGTGTT-1	2
DMSO_rep1_CAGGTATAGCACTGGA-1	4
DMSO_rep1_CAGGTATCACCCGTAG-1	3
DMSO_rep1_CAGGTATCATAACTCG-1	4
DMSO_rep1_CAGGTATGTCGGTGTC-1	1
DMSO_rep1_CAGGTATGTGATTGGG-1	3
DMSO_rep1_CAGTGCGAGTTGGGAC-1	3
DMSO_rep1_CAGTGCGCAGGTTCGC-1	3
DMSO_rep1_CAGTTAGAGTTCCTGA-1	1
DMSO_rep1_CAGTTAGCACGTAGAG-1	1
DMSO_rep1_CAGTTAGCACTGTCCT-1	4
DMSO_rep1_CAGTTAGCAGGAGACT-1	1
DMSO_rep1_CAGTTAGGTAGCGAGT-1	2
DMSO_rep1_CAGTTAGTCGCCACTT-1	3
DMSO_rep1_CAGTTCCAGACTTGTC-1	4
DMSO_rep1_CAGTTCCAGTCCGTCG-1	1
DMSO_rep1_CAGTTCCCATTCACCC-1	3
DMSO_rep1_CAGTTCCGTCGGTAAG-1	4
DMSO_rep1_CAGTTCCTCGTGCGAC-1	4
DMSO_rep1_CATAAGCCAGTTCACA-1	3
DMSO_rep1_CATAAGCGTTGGCTAT-1	3
DMSO_rep1_CATAAGCTCACAGTGT-1	1
DMSO_rep1_CATACAGAGAAACTAC-1	3
DMSO_rep1_CATACAGCACCGTGGT-1	1
DMSO_rep1_CATACAGCAGACCAGA-1	1
DMSO_rep1_CATACAGGTAGCCAGA-1	4
DMSO_rep1_CATACAGGTCTCAGGC-1	1
DMSO_rep1_CATACAGTCCGCAACG-1	3
DMSO_rep1_CATACAGTCCGCTTAC-1	3
DMSO_rep1_CATACCCCACTACACA-1	2
DMSO_rep1_CATACCCTCACCATAG-1	3
DMSO_rep1_CATACTTTCTTGGAAC-1	1
DMSO_rep1_CATACTTTCTTTCGAT-1	3
DMSO_rep1_CATAGACAGTAGTCCT-1	3
DMSO_rep1_CATAGACCAACATCGT-1	4
DMSO_rep1_CATCAAGAGTCTCGTA-1	1
DMSO_rep1_CATCAAGCAACCCGCA-1	4
DMSO_rep1_CATCAAGGTAAGATCA-1	4
DMSO_rep1_CATCCACAGCACGATG-1	4
DMSO_rep1_CATCCACGTTCGGGTC-1	1
DMSO_rep1_CATCCCACAAAGTATG-1	3
DMSO_rep1_CATCCCAGTTGTCCCT-1	1
DMSO_rep1_CATCCCATCCCTCATG-1	2
DMSO_rep1_CATCCCATCTTCTCAA-1	4
DMSO_rep1_CATCCGTAGCCTCAAT-1	1
DMSO_rep1_CATCCGTTCGGTGCAC-1	1
DMSO_rep1_CATCCGTTCTCCACTG-1	4
DMSO_rep1_CATCGCTCATTAGGAA-1	1
DMSO_rep1_CATCGCTGTGCTGCAC-1	4
DMSO_rep1_CATCGGGCACCAGACC-1	4
DMSO_rep1_CATCGGGGTCAGTCGC-1	1
DMSO_rep1_CATCGTCAGCACTGGA-1	4
DMSO_rep1_CATCGTCCAAATCGTC-1	3
DMSO_rep1_CATCGTCCACCAGCTG-1	4
DMSO_rep1_CATCGTCGTCGAATGG-1	4
DMSO_rep1_CATCGTCGTTGTAGCT-1	3
DMSO_rep1_CATCGTCGTTGTTGCA-1	1
DMSO_rep1_CATGAGTAGTACCATC-1	4
DMSO_rep1_CATGAGTCATTCGATG-1	2
DMSO_rep1_CATGCAAAGCTTCTAG-1	4
DMSO_rep1_CATGCAACACAACGAG-1	3
DMSO_rep1_CATGCAACACCAGCCA-1	4
DMSO_rep1_CATGCAACATGTGGCC-1	10
DMSO_rep1_CATGCAAGTGTAGCAG-1	1
DMSO_rep1_CATGCAAGTTAGCGGA-1	1
DMSO_rep1_CATGCCTAGGGTAGCT-1	1
DMSO_rep1_CATGCCTCAAGACAAT-1	4
DMSO_rep1_CATGCCTCATAGCACT-1	1
DMSO_rep1_CATGCCTGTCATTCCC-1	1
DMSO_rep1_CATGCCTTCAACCTCC-1	4
DMSO_rep1_CATGCCTTCTCTGCTG-1	1
DMSO_rep1_CATGCGGGTTCAATCG-1	3
DMSO_rep1_CATGCTCAGGTAACTA-1	3
DMSO_rep1_CATGCTCAGGTCATAA-1	4
DMSO_rep1_CATGCTCTCCCGAGAC-1	1
DMSO_rep1_CATGCTCTCCGATTAG-1	4
DMSO_rep1_CATGGATAGCAACTCT-1	4
DMSO_rep1_CATGGATTCTTGTGCC-1	1
DMSO_rep1_CATGGTACAGCAGATG-1	3
DMSO_rep1_CATGGTAGTAACGCGA-1	3
DMSO_rep1_CATGGTAGTTGTGCAT-1	4
DMSO_rep1_CATGGTATCCTCAGGG-1	4
DMSO_rep1_CATTCATAGAAATTGC-1	1
DMSO_rep1_CATTCATCAGCTGGTC-1	3
DMSO_rep1_CATTCATTCGCTGATA-1	1
DMSO_rep1_CATTCCGCAACAGATA-1	1
DMSO_rep1_CATTCCGTCCAAGCAT-1	4
DMSO_rep1_CATTCTATCAAGAAAC-1	1
DMSO_rep1_CATTCTATCTGCTGAA-1	4
DMSO_rep1_CATTGAGAGACTTCGT-1	2
DMSO_rep1_CATTGAGAGCTTGTGT-1	4
DMSO_rep1_CATTGAGTCGCATGAT-1	3
DMSO_rep1_CATTGAGTCTGTCCCA-1	1
DMSO_rep1_CATTGCCCAAGCGCTC-1	4
DMSO_rep1_CATTGCCGTGCTAGCC-1	3
DMSO_rep1_CATTGTTAGCACTCGC-1	1
DMSO_rep1_CATTGTTCATTCCTCG-1	3
DMSO_rep1_CATTGTTTCAGAATAG-1	1
DMSO_rep1_CATTTCAAGGTTAAAC-1	3
DMSO_rep1_CATTTCACAATTTCCT-1	4
DMSO_rep1_CATTTCACACTCTGCT-1	1
DMSO_rep1_CATTTCATCAAGTCTG-1	4
DMSO_rep1_CATTTCATCAGCAGAG-1	1
DMSO_rep1_CCAAGCGAGGCTATCT-1	2
DMSO_rep1_CCAATTTAGAGAGAAC-1	2
DMSO_rep1_CCAATTTAGGGAGGGT-1	2
DMSO_rep1_CCAATTTCAAGACGAC-1	1
DMSO_rep1_CCAATTTGTGATTCTG-1	4
DMSO_rep1_CCAATTTTCTATCGTT-1	4
DMSO_rep1_CCAATTTTCTGGCCTT-1	3
DMSO_rep1_CCACACTCAATCGCGC-1	2
DMSO_rep1_CCACACTCACAAGCAG-1	4
DMSO_rep1_CCACACTTCGATTGAC-1	1
DMSO_rep1_CCACCATAGACCAAAT-1	2
DMSO_rep1_CCACCATAGCTGAAAT-1	3
DMSO_rep1_CCACCATCAACCGGAA-1	2
DMSO_rep1_CCACCATCAATACCCA-1	10
DMSO_rep1_CCACCATCATAACCCA-1	3
DMSO_rep1_CCACCATTCTGGAGAG-1	3
DMSO_rep1_CCACGAGCATGTTACG-1	3
DMSO_rep1_CCACGTTTCGCGAAGA-1	1
DMSO_rep1_CCACTTGCAAGATGTA-1	2
DMSO_rep1_CCACTTGCACCGTGCA-1	4
DMSO_rep1_CCACTTGCATGGCACC-1	4
DMSO_rep1_CCACTTGGTCATGGCC-1	1
DMSO_rep1_CCATAAGAGAGTGGCT-1	3
DMSO_rep1_CCATAAGAGGGAGTTC-1	1
DMSO_rep1_CCATAAGCAGAAGTGC-1	4
DMSO_rep1_CCATAAGTCCCAGGAC-1	3
DMSO_rep1_CCATAAGTCCGAGAAG-1	1
DMSO_rep1_CCATCACCAACAGAGC-1	1
DMSO_rep1_CCATCACGTCCACAGC-1	1
DMSO_rep1_CCCAACTCAACAGCCC-1	3
DMSO_rep1_CCCAACTCACCGGCTA-1	2
DMSO_rep1_CCCAACTCACGCTGAC-1	4
DMSO_rep1_CCCAACTGTCCCACGA-1	3
DMSO_rep1_CCCAACTTCCGGGACT-1	4
DMSO_rep1_CCCATTGCAACACTAC-1	1
DMSO_rep1_CCCATTGTCGAAGTGG-1	4
DMSO_rep1_CCCATTGTCGACATTG-1	3
DMSO_rep1_CCCGAAGAGAGGTCGT-1	1
DMSO_rep1_CCCGAAGGTCATGACT-1	2
DMSO_rep1_CCCGAAGGTGCATCTA-1	4
DMSO_rep1_CCCGAAGGTTCGTGCG-1	1
DMSO_rep1_CCCGAAGTCTAGTTCT-1	1
DMSO_rep1_CCCGAAGTCTGTCCGT-1	2
DMSO_rep1_CCCGGAACAAACGAGC-1	4
DMSO_rep1_CCCGGAACAGCGTACC-1	4
DMSO_rep1_CCCGGAACAGTGTATC-1	2
DMSO_rep1_CCCTAACAGAAATTCG-1	4
DMSO_rep1_CCCTAACAGCATTGAA-1	1
DMSO_rep1_CCCTAACCACACGCCA-1	1
DMSO_rep1_CCCTAACGTGCCGTTG-1	4
DMSO_rep1_CCCTCAAAGGCGATAC-1	1
DMSO_rep1_CCCTCAATCCGGGACT-1	3
DMSO_rep1_CCCTCTCCACAGAAGC-1	1
DMSO_rep1_CCCTCTCGTCTGCGCA-1	3
DMSO_rep1_CCCTCTCTCCGTAGTA-1	3
DMSO_rep1_CCCTCTCTCTAAGCCA-1	4
DMSO_rep1_CCCTGATAGTCATAGA-1	4
DMSO_rep1_CCCTGATGTAAGTTGA-1	1
DMSO_rep1_CCCTGATGTAGCGCCT-1	3
DMSO_rep1_CCCTTAGAGTCGAAAT-1	4
DMSO_rep1_CCCTTAGCAGAATTCC-1	4
DMSO_rep1_CCCTTAGGTGATACCT-1	3
DMSO_rep1_CCCTTAGGTGTCTTCC-1	4
DMSO_rep1_CCCTTAGTCACGGAGA-1	4
DMSO_rep1_CCGATGGCAATTTCGG-1	3
DMSO_rep1_CCGCAAGCACTGCGTG-1	1
DMSO_rep1_CCGCAAGGTACGAGCA-1	3
DMSO_rep1_CCGCAAGTCGAATCCA-1	3
DMSO_rep1_CCGCAAGTCGTTGTGA-1	2
DMSO_rep1_CCGGACAGTGTCGCTG-1	1
DMSO_rep1_CCGGGTAAGACCAACG-1	4
DMSO_rep1_CCGGGTAAGGTAAAGG-1	4
DMSO_rep1_CCGGGTAGTCCAACGC-1	2
DMSO_rep1_CCGGGTATCTTACTGT-1	3
DMSO_rep1_CCGGTAGAGCCTTGAT-1	3
DMSO_rep1_CCGGTAGGTATGAGAT-1	1
DMSO_rep1_CCGGTAGGTTAAGGGC-1	4
DMSO_rep1_CCGGTAGTCATTTCGT-1	4
DMSO_rep1_CCGGTGAAGATCACTC-1	1
DMSO_rep1_CCGGTGAGTTAGGACG-1	3
DMSO_rep1_CCGGTGATCAGACCGC-1	1
DMSO_rep1_CCGGTGATCGCATGAT-1	4
DMSO_rep1_CCGGTGATCTCGTTTA-1	4
DMSO_rep1_CCGTAGGAGTGTTCCA-1	1
DMSO_rep1_CCGTAGGCAGATTAAG-1	4
DMSO_rep1_CCGTAGGGTCTGGTTA-1	4
DMSO_rep1_CCGTGAGAGGTTGGTG-1	4
DMSO_rep1_CCGTGAGCAGTGCGCT-1	3
DMSO_rep1_CCGTGAGGTGGTCTCG-1	1
DMSO_rep1_CCGTGAGGTGTCTAAC-1	3
DMSO_rep1_CCGTTCAAGACATCAA-1	3
DMSO_rep1_CCTAACCGTAAGATTG-1	4
DMSO_rep1_CCTAACCGTTGCGAAG-1	3
DMSO_rep1_CCTAACCTCGAGTCTA-1	3
DMSO_rep1_CCTAAGACACCCTCTA-1	1
DMSO_rep1_CCTACGTAGTAACCTC-1	4
DMSO_rep1_CCTACGTCAATTGCGT-1	2
DMSO_rep1_CCTATCGAGTCATTGC-1	1
DMSO_rep1_CCTATCGCATCATCTT-1	4
DMSO_rep1_CCTCACAAGAACGCGT-1	3
DMSO_rep1_CCTCACAAGAGCAGAA-1	4
DMSO_rep1_CCTCACAAGCTCATAC-1	1
DMSO_rep1_CCTCACACAAGGAGTC-1	4
DMSO_rep1_CCTCACACAGCCGTTG-1	1
DMSO_rep1_CCTCACAGTCTAACTG-1	4
DMSO_rep1_CCTCACATCGACGCGT-1	4
DMSO_rep1_CCTCACATCTCCGTGT-1	3
DMSO_rep1_CCTCAGTAGTTATGGA-1	3
DMSO_rep1_CCTCAGTCACTTGGCG-1	1
DMSO_rep1_CCTCAGTGTTCTCCAC-1	3
DMSO_rep1_CCTCATGAGCACAAAT-1	4
DMSO_rep1_CCTCATGGTAGCTTGT-1	4
DMSO_rep1_CCTCATGTCGCTAATG-1	2
DMSO_rep1_CCTCCAAAGGTCCAGA-1	4
DMSO_rep1_CCTCCAACAAGTCCAT-1	4
DMSO_rep1_CCTCCAACACACGCCA-1	4
DMSO_rep1_CCTCCAACACATACGT-1	3
DMSO_rep1_CCTCCAACAGCATACT-1	3
DMSO_rep1_CCTCCAAGTACATACC-1	3
DMSO_rep1_CCTCCAAGTCGGAAAC-1	2
DMSO_rep1_CCTCCAAGTTCAAACC-1	10
DMSO_rep1_CCTCCAAGTTGCTCAA-1	4
DMSO_rep1_CCTCCAATCCGTGGTG-1	3
DMSO_rep1_CCTCCTCAGCATTGTC-1	1
DMSO_rep1_CCTCCTCCAGCGACCT-1	2
DMSO_rep1_CCTCCTCGTGAGTAAT-1	1
DMSO_rep1_CCTCCTCTCCATCTGC-1	1
DMSO_rep1_CCTCTAGAGGTGCCTC-1	4
DMSO_rep1_CCTCTAGAGTAGAGTT-1	4
DMSO_rep1_CCTCTAGCAGCGAGTA-1	8
DMSO_rep1_CCTCTAGGTCAATGGG-1	1
DMSO_rep1_CCTCTAGGTCCACGCA-1	3
DMSO_rep1_CCTCTAGGTTCCTACC-1	3
DMSO_rep1_CCTCTAGGTTCGGCTG-1	4
DMSO_rep1_CCTCTAGGTTCTCTCG-1	1
DMSO_rep1_CCTCTAGTCTCTGAGA-1	1
DMSO_rep1_CCTCTAGTCTTCTTCC-1	2
DMSO_rep1_CCTCTCCCAACAGAGC-1	1
DMSO_rep1_CCTCTCCCACCGTACG-1	4
DMSO_rep1_CCTCTCCTCCAGTTCC-1	1
DMSO_rep1_CCTGCATAGGGCCAAT-1	10
DMSO_rep1_CCTGCATAGGGTCACA-1	4
DMSO_rep1_CCTGCATCATTGAAAG-1	1
DMSO_rep1_CCTGTTGGTGGGTTGA-1	1
DMSO_rep1_CCTGTTGTCCATAGGT-1	2
DMSO_rep1_CCTGTTGTCTCGCGTT-1	1
DMSO_rep1_CCTTCAGGTTACGCCG-1	1
DMSO_rep1_CCTTGTGAGTCTTCCC-1	1
DMSO_rep1_CCTTGTGGTGGATTTC-1	4
DMSO_rep1_CCTTGTGTCGCTGATA-1	1
DMSO_rep1_CCTTTGGCAATCCAGT-1	3
DMSO_rep1_CCTTTGGCAGTTACCA-1	2
DMSO_rep1_CCTTTGGGTGATGAAT-1	3
DMSO_rep1_CCTTTGGGTTTGAACC-1	4
DMSO_rep1_CCTTTGGTCCATGAGT-1	4
DMSO_rep1_CCTTTGGTCGTTATCT-1	1
DMSO_rep1_CGAAGGAAGCGCACAA-1	4
DMSO_rep1_CGAAGGACACCGTGAC-1	2
DMSO_rep1_CGAAGGACAGGACGAT-1	1
DMSO_rep1_CGAAGGAGTGAATTGA-1	1
DMSO_rep1_CGAAGGATCGAGCACC-1	1
DMSO_rep1_CGAAGTTAGCCGTAAG-1	1
DMSO_rep1_CGAAGTTTCCCAGCGA-1	4
DMSO_rep1_CGAATTGAGAACAGGA-1	3
DMSO_rep1_CGAATTGAGGGCCCTT-1	1
DMSO_rep1_CGAATTGCATGTTTGG-1	3
DMSO_rep1_CGAATTGGTAGCTAAA-1	1
DMSO_rep1_CGAATTGGTCCGGTCA-1	1
DMSO_rep1_CGACAGCAGTGGTGAC-1	1
DMSO_rep1_CGACAGCCACACGTGC-1	4
DMSO_rep1_CGACAGCGTACCTATG-1	4
DMSO_rep1_CGACAGCGTACTAACC-1	1
DMSO_rep1_CGACAGCTCACATACG-1	3
DMSO_rep1_CGACAGCTCGAGAAAT-1	1
DMSO_rep1_CGAGAAGAGAAACTGT-1	1
DMSO_rep1_CGAGAAGGTATACCCA-1	4
DMSO_rep1_CGAGAAGTCCAGGACC-1	1
DMSO_rep1_CGAGAAGTCTCTATGT-1	1
DMSO_rep1_CGAGGAAAGGCTAACG-1	1
DMSO_rep1_CGAGGAAGTCGAATGG-1	1
DMSO_rep1_CGAGGAATCTGCATGA-1	1
DMSO_rep1_CGAGTGCAGTCTAGCT-1	3
DMSO_rep1_CGAGTTAAGTATAGAC-1	1
DMSO_rep1_CGATCGGCATCCGCGA-1	2
DMSO_rep1_CGATCGGGTGGGCTTC-1	3
DMSO_rep1_CGATCGGTCTCTGGTC-1	1
DMSO_rep1_CGATGCGAGTGCAAAT-1	3
DMSO_rep1_CGATGCGTCGACATAC-1	1
DMSO_rep1_CGATGCGTCTCTGAGA-1	3
DMSO_rep1_CGATGGCAGTCAGGGT-1	1
DMSO_rep1_CGATGGCTCAGCGTCG-1	1
DMSO_rep1_CGATGGCTCATGACAC-1	1
DMSO_rep1_CGCAGGTAGCAGTACG-1	1
DMSO_rep1_CGCAGGTGTCTTACTT-1	1
DMSO_rep1_CGCAGGTTCCATGATG-1	1
DMSO_rep1_CGCAGGTTCTTTGCTA-1	3
DMSO_rep1_CGCATAAGTACCTTCC-1	1
DMSO_rep1_CGCATAATCCGCGAGT-1	1
DMSO_rep1_CGCATGGAGAATCCCT-1	3
DMSO_rep1_CGCATGGCAAAGCAAT-1	1
DMSO_rep1_CGCATGGCAATCTCGA-1	2
DMSO_rep1_CGCATGGCACAAATAG-1	1
DMSO_rep1_CGCATGGCACAGCGCT-1	3
DMSO_rep1_CGCATGGCAGCTGCCA-1	4
DMSO_rep1_CGCATGGGTGGGTATG-1	3
DMSO_rep1_CGCATGGTCTACTCAT-1	1
DMSO_rep1_CGCATGGTCTACTTCA-1	1
DMSO_rep1_CGCCAGAGTAGGATAT-1	2
DMSO_rep1_CGCCATTCATATGCGT-1	2
DMSO_rep1_CGCCATTGTATCGTAC-1	3
DMSO_rep1_CGCCATTGTGGAAGTC-1	1
DMSO_rep1_CGCGTGAGTAACCCGC-1	4
DMSO_rep1_CGCGTGATCGTGTGGC-1	3
DMSO_rep1_CGGAACCGTGAGACCA-1	1
DMSO_rep1_CGGAACCTCAATCTTC-1	3
DMSO_rep1_CGGAACCTCATTTCCA-1	2
DMSO_rep1_CGGAACCTCTCCGATC-1	3
DMSO_rep1_CGGAATTCAGCTACAT-1	3
DMSO_rep1_CGGAATTCAGTACTAC-1	1
DMSO_rep1_CGGAATTGTCTGCGCA-1	4
DMSO_rep1_CGGAATTGTGCCGAAA-1	4
DMSO_rep1_CGGAATTTCCATCTGC-1	4
DMSO_rep1_CGGAATTTCTACACTT-1	2
DMSO_rep1_CGGAATTTCTGTTCAT-1	1
DMSO_rep1_CGGACACCAAGTCGTT-1	4
DMSO_rep1_CGGACACGTACAGCGA-1	3
DMSO_rep1_CGGACACTCTCTAGGA-1	3
DMSO_rep1_CGGAGAAGTACTCGAT-1	4
DMSO_rep1_CGGAGAATCACTACGA-1	4
DMSO_rep1_CGGAGAATCCATGATG-1	3
DMSO_rep1_CGGCAGTAGTAAGCAT-1	4
DMSO_rep1_CGGCAGTCAACGAGGT-1	1
DMSO_rep1_CGGCAGTCAGTAGGAC-1	1
DMSO_rep1_CGGCAGTTCCTTACCG-1	4
DMSO_rep1_CGGGACTGTGGTCTAT-1	2
DMSO_rep1_CGGGACTTCCCAGGAC-1	3
DMSO_rep1_CGGGCATAGCTCGTGC-1	1
DMSO_rep1_CGGGCATCAGAACATA-1	1
DMSO_rep1_CGGGTCATCCCTCGAT-1	2
DMSO_rep1_CGGGTGTAGGATATAC-1	3
DMSO_rep1_CGGGTGTGTAATGATG-1	4
DMSO_rep1_CGGGTGTTCGTGTTCC-1	2
DMSO_rep1_CGGTCAGGTAGGATAT-1	2
DMSO_rep1_CGGTCAGTCACGACTA-1	4
DMSO_rep1_CGTAAGTGTTGCGAAG-1	2
DMSO_rep1_CGTAATGAGTAAACAC-1	1
DMSO_rep1_CGTAATGGTAGGTTTC-1	4
DMSO_rep1_CGTAATGTCTGTCTCG-1	3
DMSO_rep1_CGTAGTATCCAGCACG-1	2
DMSO_rep1_CGTCAAAAGAGCCGAT-1	3
DMSO_rep1_CGTCAAAAGCGACAGT-1	3
DMSO_rep1_CGTCAAACAGTAACCT-1	1
DMSO_rep1_CGTCAAAGTACTCAAC-1	2
DMSO_rep1_CGTCCATAGAATTGTG-1	1
DMSO_rep1_CGTCCATAGGTCTTTG-1	1
DMSO_rep1_CGTCCATCAGTCAGTT-1	3
DMSO_rep1_CGTCCATGTACAGGTG-1	1
DMSO_rep1_CGTCCATGTGCCGGTT-1	4
DMSO_rep1_CGTCCATTCATTCTTG-1	1
DMSO_rep1_CGTCCATTCTTCTGGC-1	3
DMSO_rep1_CGTGAATAGATGTTGA-1	1
DMSO_rep1_CGTGAATCATTGAGCT-1	3
DMSO_rep1_CGTGAATTCGATACAC-1	4
DMSO_rep1_CGTGATAAGAATTGTG-1	1
DMSO_rep1_CGTGATACACATATGC-1	1
DMSO_rep1_CGTGATACAGGAATAT-1	1
DMSO_rep1_CGTGATACAGTCAGCC-1	2
DMSO_rep1_CGTGATAGTACTCAAC-1	1
DMSO_rep1_CGTGCTTAGCAACTCT-1	3
DMSO_rep1_CGTGCTTGTACTTGTG-1	4
DMSO_rep1_CGTGCTTGTGTCATTG-1	4
DMSO_rep1_CGTGCTTTCAGGCGAA-1	1
DMSO_rep1_CGTGCTTTCGTCAACA-1	2
DMSO_rep1_CGTGTCTCAGATCCAT-1	4
DMSO_rep1_CGTGTCTTCCTGGTCT-1	1
DMSO_rep1_CGTGTCTTCTCCGCAT-1	4
DMSO_rep1_CGTTAGAAGCAGTACG-1	1
DMSO_rep1_CGTTAGACAACACGTT-1	4
DMSO_rep1_CGTTAGATCCTAAGTG-1	4
DMSO_rep1_CGTTCTGAGATCGCCC-1	4
DMSO_rep1_CGTTCTGCATGCCATA-1	4
DMSO_rep1_CGTTCTGGTACGACAG-1	1
DMSO_rep1_CGTTCTGGTACGCTTA-1	4
DMSO_rep1_CGTTCTGGTCGAATGG-1	1
DMSO_rep1_CGTTCTGTCGCACGAC-1	4
DMSO_rep1_CGTTGGGAGGAAGTCC-1	1
DMSO_rep1_CGTTGGGGTAATGCGG-1	2
DMSO_rep1_CTAACCCAGAAGGTAG-1	1
DMSO_rep1_CTAACCCCAATGCAAA-1	4
DMSO_rep1_CTAACCCCATGTCTAG-1	1
DMSO_rep1_CTAACCCGTCCAATCA-1	4
DMSO_rep1_CTAACTTAGGCTCACC-1	3
DMSO_rep1_CTAACTTCATGTCTAG-1	3
DMSO_rep1_CTAACTTGTTTCGACA-1	2
DMSO_rep1_CTAACTTTCCGCGATG-1	2
DMSO_rep1_CTAACTTTCTCCGTGT-1	1
DMSO_rep1_CTAAGTGCAAGTGATA-1	1
DMSO_rep1_CTAAGTGCAGTAGAAT-1	1
DMSO_rep1_CTAAGTGTCGTTACCC-1	4
DMSO_rep1_CTACAGAGTCAGCGTC-1	3
DMSO_rep1_CTACATTAGAGGTCGT-1	3
DMSO_rep1_CTACATTCAAGTTTGC-1	4
DMSO_rep1_CTACATTCACACACGC-1	1
DMSO_rep1_CTACATTGTGGTAACG-1	1
DMSO_rep1_CTACATTTCACCTTGC-1	2
DMSO_rep1_CTACCCAAGATCGCCC-1	2
DMSO_rep1_CTACCCAAGCAGTACG-1	4
DMSO_rep1_CTACCCAAGGTGAGAA-1	1
DMSO_rep1_CTACCTGAGCAACTTC-1	4
DMSO_rep1_CTACCTGCACGGCACT-1	3
DMSO_rep1_CTACCTGTCTGGGAGA-1	3
DMSO_rep1_CTACGGGAGCACGGAT-1	3
DMSO_rep1_CTACGGGCAGCTCCTT-1	4
DMSO_rep1_CTACTATCAAGCGCAA-1	2
DMSO_rep1_CTACTATGTCTTCGAA-1	4
DMSO_rep1_CTACTATTCCACGAAT-1	1
DMSO_rep1_CTACTATTCGCTAGCG-1	1
DMSO_rep1_CTACTATTCTTGAACG-1	3
DMSO_rep1_CTAGACAGTTGGCCGT-1	1
DMSO_rep1_CTAGACATCCGCTAGG-1	1
DMSO_rep1_CTAGACATCGAGAAGC-1	3
DMSO_rep1_CTAGGTACAAACCACT-1	4
DMSO_rep1_CTAGGTATCACCCTGT-1	2
DMSO_rep1_CTATAGGAGCCATTGT-1	4
DMSO_rep1_CTATAGGCACGAGGAT-1	1
DMSO_rep1_CTATAGGCAGCAGTGA-1	4
DMSO_rep1_CTATAGGGTAAGCTCT-1	1
DMSO_rep1_CTATAGGGTATCGCAT-1	1
DMSO_rep1_CTATCCGAGACATCCT-1	3
DMSO_rep1_CTATCCGCAACCAATC-1	4
DMSO_rep1_CTATCTAAGCATCAAA-1	4
DMSO_rep1_CTATCTACACAAGTTC-1	2
DMSO_rep1_CTATCTAGTCGCTCGA-1	1
DMSO_rep1_CTATCTATCTGCGGAC-1	2
DMSO_rep1_CTCAACCAGGATTCCT-1	3
DMSO_rep1_CTCAACCCAAAGGAGA-1	2
DMSO_rep1_CTCAACCTCCACCCTA-1	4
DMSO_rep1_CTCAATTAGGTCTACT-1	4
DMSO_rep1_CTCAATTCACATGGTT-1	1
DMSO_rep1_CTCAATTCACCGTGGT-1	3
DMSO_rep1_CTCACTGCACAGTCAT-1	4
DMSO_rep1_CTCACTGCACTGTCCT-1	4
DMSO_rep1_CTCACTGCAGAGGACT-1	2
DMSO_rep1_CTCACTGTCACTTGGA-1	10
DMSO_rep1_CTCACTGTCGTGGTAT-1	4
DMSO_rep1_CTCAGAAAGAACTTCC-1	3
DMSO_rep1_CTCAGAAAGGGAGAAT-1	3
DMSO_rep1_CTCAGAACAACAACAA-1	8
DMSO_rep1_CTCAGAATCCATACAG-1	3
DMSO_rep1_CTCAGAATCTCGCTCA-1	3
DMSO_rep1_CTCAGGGAGCACGATG-1	1
DMSO_rep1_CTCAGGGAGTAGAGTT-1	4
DMSO_rep1_CTCAGGGCAGGATCTT-1	2
DMSO_rep1_CTCAGGGCAGGTCCCA-1	3
DMSO_rep1_CTCAGGGTCATACGGT-1	4
DMSO_rep1_CTCAGGGTCGCCTAGG-1	1
DMSO_rep1_CTCAGTCAGTAGGATT-1	3
DMSO_rep1_CTCAGTCCAGTTGGTT-1	3
DMSO_rep1_CTCAGTCGTGCCTTCT-1	1
DMSO_rep1_CTCAGTCGTTTGTTCT-1	1
DMSO_rep1_CTCAGTCTCGCCTATC-1	1
DMSO_rep1_CTCATCGCATGACAGG-1	1
DMSO_rep1_CTCATGCCAATGAGCG-1	4
DMSO_rep1_CTCATTATCAGGAAGC-1	1
DMSO_rep1_CTCATTATCCCGTTGT-1	4
DMSO_rep1_CTCATTATCGTAGTGT-1	3
DMSO_rep1_CTCCAACAGAGGTCAC-1	1
DMSO_rep1_CTCCAACCAAGTGGCA-1	3
DMSO_rep1_CTCCAACGTTGGCCGT-1	1
DMSO_rep1_CTCCAACTCATCCTAT-1	4
DMSO_rep1_CTCCACACAAAGGAGA-1	1
DMSO_rep1_CTCCACACATTCTTCA-1	1
DMSO_rep1_CTCCACAGTTGTCCCT-1	4
DMSO_rep1_CTCCACATCTCTGAGA-1	1
DMSO_rep1_CTCCATGGTCCACATA-1	3
DMSO_rep1_CTCCCAAAGAGAGGTA-1	4
DMSO_rep1_CTCCCAAAGCTAAACA-1	2
DMSO_rep1_CTCCCAACAACCGTAT-1	1
DMSO_rep1_CTCCCAAGTAAGCGGT-1	4
DMSO_rep1_CTCCCAAGTATGGGAC-1	3
DMSO_rep1_CTCCCTCGTACAGTCT-1	3
DMSO_rep1_CTCCCTCGTATTTCCT-1	1
DMSO_rep1_CTCCCTCGTTTATGCG-1	4
DMSO_rep1_CTCCCTCTCCACCCTA-1	4
DMSO_rep1_CTCCGATGTCGGCACT-1	1
DMSO_rep1_CTCCGATTCACCCTCA-1	1
DMSO_rep1_CTCCTCCAGGGATCTG-1	4
DMSO_rep1_CTCCTCCAGGGCGAAG-1	3
DMSO_rep1_CTCCTCCAGTTAACAG-1	1
DMSO_rep1_CTCCTCCCAATTTCTC-1	1
DMSO_rep1_CTCCTTTAGGTAGCCA-1	1
DMSO_rep1_CTCCTTTAGTGTCATC-1	4
DMSO_rep1_CTCCTTTGTATGAGGC-1	1
DMSO_rep1_CTCCTTTTCGTTAGAC-1	1
DMSO_rep1_CTCGAGGAGAAGTGTT-1	4
DMSO_rep1_CTCGAGGAGCGCTGCT-1	1
DMSO_rep1_CTCGAGGGTGCCGTTG-1	4
DMSO_rep1_CTCGAGGTCAGCTGAT-1	1
DMSO_rep1_CTCGAGGTCTACTGCC-1	2
DMSO_rep1_CTCTCAGAGCTTAGTC-1	4
DMSO_rep1_CTCTCAGCATCGGAAG-1	3
DMSO_rep1_CTCTCAGGTACTGAGG-1	4
DMSO_rep1_CTCTCAGGTTCCGTTC-1	4
DMSO_rep1_CTCTCGAAGATTGGGC-1	1
DMSO_rep1_CTCTCGAAGGCTTTCA-1	4
DMSO_rep1_CTCTCGACATCGCCTT-1	4
DMSO_rep1_CTCTCGAGTTCGGGTC-1	2
DMSO_rep1_CTCTGGTAGACATAGT-1	3
DMSO_rep1_CTCTGGTAGTGCGACA-1	3
DMSO_rep1_CTCTGGTGTGCTCTCT-1	4
DMSO_rep1_CTCTGGTGTTATCTTC-1	4
DMSO_rep1_CTGAATGCAGAACATA-1	1
DMSO_rep1_CTGAATGCATGTTCAG-1	4
DMSO_rep1_CTGAGCGTCAGGAACG-1	8
DMSO_rep1_CTGAGGCAGAGGACTC-1	3
DMSO_rep1_CTGAGGCAGCAGCAGT-1	1
DMSO_rep1_CTGAGGCCACCGGAAA-1	3
DMSO_rep1_CTGAGGCGTAGTGTGG-1	1
DMSO_rep1_CTGATCCCAACACGTT-1	1
DMSO_rep1_CTGATCCCATCCTTCG-1	1
DMSO_rep1_CTGCAGGGTGTCTCCT-1	3
DMSO_rep1_CTGCATCGTCACTCAA-1	4
DMSO_rep1_CTGCCATAGATAACAC-1	2
DMSO_rep1_CTGCCTACAACAACAA-1	4
DMSO_rep1_CTGCCTATCTTCACGC-1	1
DMSO_rep1_CTGCGAGAGACTACGG-1	4
DMSO_rep1_CTGCGAGGTTCCTAAG-1	1
DMSO_rep1_CTGCTCACAATACCCA-1	4
DMSO_rep1_CTGCTCAGTCGAGCTC-1	1
DMSO_rep1_CTGCTCAGTCTACTGA-1	4
DMSO_rep1_CTGCTCATCCAGCTCT-1	1
DMSO_rep1_CTGCTCATCTGGGCAC-1	4
DMSO_rep1_CTGGACGAGGCTATCT-1	2
DMSO_rep1_CTGGACGAGGTTTGAA-1	4
DMSO_rep1_CTGGACGAGTGTACCT-1	4
DMSO_rep1_CTGGACGAGTTCGCAT-1	1
DMSO_rep1_CTGGACGCACAGACGA-1	1
DMSO_rep1_CTGGACGCACGGGTAA-1	1
DMSO_rep1_CTGGACGTCCTATTGT-1	2
DMSO_rep1_CTGGCAGAGAGCAAGA-1	3
DMSO_rep1_CTGGCAGAGTCGTCTA-1	1
DMSO_rep1_CTGGCAGGTAGATTGA-1	1
DMSO_rep1_CTGGCAGGTTGTACGT-1	4
DMSO_rep1_CTGGCAGTCAAGTGGG-1	1
DMSO_rep1_CTGGTCTAGCCGAACA-1	1
DMSO_rep1_CTGGTCTAGGCTGGAT-1	3
DMSO_rep1_CTGGTCTCACGTGAGA-1	1
DMSO_rep1_CTGGTCTGTCGTACAT-1	3
DMSO_rep1_CTGGTCTGTTGCATCA-1	3
DMSO_rep1_CTGGTCTTCACATCAG-1	1
DMSO_rep1_CTGTACCTCCCTCAAC-1	10
DMSO_rep1_CTGTACCTCTTTGCTA-1	1
DMSO_rep1_CTGTAGAAGTATGACA-1	1
DMSO_rep1_CTGTAGACAGAGTGTG-1	1
DMSO_rep1_CTGTAGATCAAGTGTC-1	1
DMSO_rep1_CTGTATTAGCATCCCG-1	8
DMSO_rep1_CTGTATTCAAACCACT-1	3
DMSO_rep1_CTGTATTGTAAGTCAA-1	4
DMSO_rep1_CTGTATTTCGGATACT-1	1
DMSO_rep1_CTGTATTTCTCGTCAC-1	3
DMSO_rep1_CTGTCGTGTCACTCTC-1	4
DMSO_rep1_CTGTCGTTCCACGTAA-1	1
DMSO_rep1_CTGTGAAAGATGGCAC-1	3
DMSO_rep1_CTGTGAAAGGAGACCT-1	1
DMSO_rep1_CTGTGAAAGTAGGATT-1	1
DMSO_rep1_CTGTGAAAGTGTTCCA-1	1
DMSO_rep1_CTGTGAAAGTTGGACG-1	1
DMSO_rep1_CTGTGAAGTACGCTAT-1	4
DMSO_rep1_CTGTGAAGTACTCCCT-1	1
DMSO_rep1_CTGTGAATCCGAACGC-1	4
DMSO_rep1_CTGTGGGAGCCTGAAG-1	1
DMSO_rep1_CTGTGGGGTCGGTGAA-1	2
DMSO_rep1_CTTACCGAGTGGAAAG-1	3
DMSO_rep1_CTTACCGTCACCTCAC-1	2
DMSO_rep1_CTTAGGACACTAACGT-1	1
DMSO_rep1_CTTAGGACAGAACTTC-1	3
DMSO_rep1_CTTAGGAGTACCTAAC-1	3
DMSO_rep1_CTTAGGAGTATCAAGA-1	1
DMSO_rep1_CTTAGGAGTGACTCGC-1	3
DMSO_rep1_CTTAGGAGTGAGAACC-1	2
DMSO_rep1_CTTAGGATCCAGCTCT-1	1
DMSO_rep1_CTTAGGATCGAAGTGG-1	4
DMSO_rep1_CTTAGGATCGTACACA-1	1
DMSO_rep1_CTTAGGATCTAAGCCA-1	1
DMSO_rep1_CTTCAATAGGTAAGAG-1	1
DMSO_rep1_CTTCCGAAGTCTAGCT-1	3
DMSO_rep1_CTTCCGACAGCAGTCC-1	4
DMSO_rep1_CTTCCGAGTTCCAAAC-1	1
DMSO_rep1_CTTCCGAGTTTGATCG-1	1
DMSO_rep1_CTTCCGATCAAAGACA-1	4
DMSO_rep1_CTTCCTTCAGCTGAGA-1	3
DMSO_rep1_CTTCCTTTCGCCAGAC-1	4
DMSO_rep1_CTTCGGTGTAGGTACG-1	1
DMSO_rep1_CTTCGGTTCGATGGAG-1	1
DMSO_rep1_CTTCTAAAGGAGACCT-1	2
DMSO_rep1_CTTCTAAGTACTTCCC-1	1
DMSO_rep1_CTTCTAAGTCACTCGG-1	1
DMSO_rep1_CTTCTAAGTCGTGTTA-1	4
DMSO_rep1_CTTCTAATCATTCTTG-1	2
DMSO_rep1_CTTCTCTAGAGTGGCT-1	1
DMSO_rep1_CTTCTCTAGGAAAGTG-1	1
DMSO_rep1_CTTCTCTCAGATCATC-1	2
DMSO_rep1_CTTGAGACAACAACAA-1	3
DMSO_rep1_CTTGAGACAATTTCGG-1	4
DMSO_rep1_CTTGAGACACTCCTGT-1	4
DMSO_rep1_CTTGAGACATGCAGGA-1	4
DMSO_rep1_CTTGATTAGTGTGTTC-1	1
DMSO_rep1_CTTGATTCACTGGAAG-1	2
DMSO_rep1_CTTGATTTCGTTCATT-1	2
DMSO_rep1_CTTTCAACAAGGCGTA-1	8
DMSO_rep1_CTTTCAAGTCTCGCGA-1	2
DMSO_rep1_CTTTCAAGTGTCTAAC-1	4
DMSO_rep1_CTTTCAATCCGATCGG-1	1
DMSO_rep1_CTTTCAATCCGTAGTA-1	4
DMSO_rep1_CTTTCGGAGCGTCGAA-1	4
DMSO_rep1_CTTTCGGAGTCACACT-1	3
DMSO_rep1_CTTTCGGGTTCAAGTC-1	1
DMSO_rep1_CTTTCGGTCGCGGTAC-1	2
DMSO_rep1_GAAACCTGTGCCTATA-1	1
DMSO_rep1_GAAACCTGTTTCTTAC-1	4
DMSO_rep1_GAAATGAAGGCATCGA-1	1
DMSO_rep1_GAAATGACAAGCGCAA-1	4
DMSO_rep1_GAAATGATCCCGGTAG-1	4
DMSO_rep1_GAACACTGTCGAACAG-1	2
DMSO_rep1_GAACGTTGTCTGTCCT-1	1
DMSO_rep1_GAACGTTGTGCTGCAC-1	8
DMSO_rep1_GAACGTTTCCAAGCAT-1	8
DMSO_rep1_GAACTGTAGCCATGCC-1	3
DMSO_rep1_GAACTGTAGCTAAATG-1	3
DMSO_rep1_GAACTGTAGCTAGATA-1	3
DMSO_rep1_GAACTGTCAAATGATG-1	1
DMSO_rep1_GAACTGTCAAGGTCGA-1	3
DMSO_rep1_GAACTGTCAGTAACAA-1	1
DMSO_rep1_GAACTGTGTCTGTGCG-1	3
DMSO_rep1_GAACTGTTCCTAGCTC-1	1
DMSO_rep1_GAAGAATCACTGGACC-1	4
DMSO_rep1_GAAGAATTCAAACCCA-1	4
DMSO_rep1_GAAGCCCCAGGCTCTG-1	4
DMSO_rep1_GAAGCCCGTCGTCTCT-1	3
DMSO_rep1_GAAGCGACAGCCTACG-1	2
DMSO_rep1_GAAGCGACAGTGTGCC-1	2
DMSO_rep1_GAAGGACAGTCGCTAT-1	3
DMSO_rep1_GAAGGACCACATACGT-1	3
DMSO_rep1_GAAGGACCAGATTAAG-1	3
DMSO_rep1_GAAGGACGTGCGAACA-1	3
DMSO_rep1_GAAGGACTCCCGTAAA-1	1
DMSO_rep1_GAAGGGTAGCTTCGTA-1	4
DMSO_rep1_GAAGGGTGTCAGCTTA-1	4
DMSO_rep1_GAAGGGTGTCTGCCTT-1	1
DMSO_rep1_GAAGGGTTCGCTACAA-1	2
DMSO_rep1_GAAGTAAAGGACCCAA-1	4
DMSO_rep1_GAAGTAAAGGGCAGTT-1	2
DMSO_rep1_GAAGTAACACGACGTC-1	1
DMSO_rep1_GAAGTAACACGAGGAT-1	3
DMSO_rep1_GAAGTAATCACGGTCG-1	1
DMSO_rep1_GAAGTAATCGAAGAAT-1	1
DMSO_rep1_GAATAGACACCAGCCA-1	4
DMSO_rep1_GAATAGACAGCGTTGC-1	4
DMSO_rep1_GAATAGACATCTTTCA-1	4
DMSO_rep1_GAATAGAGTCGCTTGG-1	2
DMSO_rep1_GAATAGAGTGTCTAAC-1	1
DMSO_rep1_GAATAGAGTTTGAACC-1	4
DMSO_rep1_GAATAGATCAAACTGC-1	3
DMSO_rep1_GAATAGATCTCCACTG-1	4
DMSO_rep1_GAATCACCATCTAGAC-1	1
DMSO_rep1_GAATCACCATTGCTTT-1	4
DMSO_rep1_GAATCACTCGGCATTA-1	4
DMSO_rep1_GAATCGTGTATCAAGA-1	2
DMSO_rep1_GAATCGTGTCTCGACG-1	1
DMSO_rep1_GACACGCAGTTCTACG-1	1
DMSO_rep1_GACACGCCAAACTGCT-1	3
DMSO_rep1_GACACGCCATTCTTCA-1	3
DMSO_rep1_GACAGCCCAAGTGACG-1	1
DMSO_rep1_GACAGCCCATCGCTGG-1	4
DMSO_rep1_GACAGCCCATGAAGGC-1	3
DMSO_rep1_GACAGCCGTCCGGTCA-1	4
DMSO_rep1_GACAGCCGTGGACAGT-1	4
DMSO_rep1_GACAGCCGTTCGGCCA-1	4
DMSO_rep1_GACATCAGTGTTTCTT-1	3
DMSO_rep1_GACATCATCCCGAACG-1	1
DMSO_rep1_GACCAATTCTAAGAAG-1	1
DMSO_rep1_GACCCAGGTAGTATAG-1	4
DMSO_rep1_GACCCAGGTATCAGCT-1	1
DMSO_rep1_GACCCTTTCAAAGCCT-1	3
DMSO_rep1_GACCGTGGTATGGAGC-1	3
DMSO_rep1_GACCGTGGTCTTCATT-1	4
DMSO_rep1_GACCGTGTCGCGAAGA-1	3
DMSO_rep1_GACCTTCAGTTCCGGC-1	1
DMSO_rep1_GACCTTCCAGACATCT-1	1
DMSO_rep1_GACCTTCGTATCACCA-1	4
DMSO_rep1_GACCTTCGTCGATTCA-1	1
DMSO_rep1_GACGCTGCAGAGTTCT-1	1
DMSO_rep1_GACGCTGGTGCCTGAC-1	3
DMSO_rep1_GACGCTGTCCCATAAG-1	3
DMSO_rep1_GACGCTGTCGCCTTGT-1	8
DMSO_rep1_GACGCTGTCTCATTAC-1	1
DMSO_rep1_GACGTTAAGCCATTCA-1	4
DMSO_rep1_GACGTTAAGGCGCTTC-1	3
DMSO_rep1_GACGTTACAATTCTTC-1	1
DMSO_rep1_GACGTTACATAGGTAA-1	1
DMSO_rep1_GACGTTAGTAGACGTG-1	2
DMSO_rep1_GACGTTAGTCGCATGC-1	8
DMSO_rep1_GACGTTAGTCTTTATC-1	1
DMSO_rep1_GACTATGAGGATCATA-1	2
DMSO_rep1_GACTATGCACGTACTA-1	1
DMSO_rep1_GACTATGGTGACATCT-1	2
DMSO_rep1_GACTATGTCTCTATGT-1	3
DMSO_rep1_GACTCAAAGATCCTAC-1	1
DMSO_rep1_GACTCAACAAGACGGT-1	2
DMSO_rep1_GACTCAAGTGACTCTA-1	4
DMSO_rep1_GACTCAAGTTCAGGTT-1	4
DMSO_rep1_GACTCAATCGTCAAAC-1	10
DMSO_rep1_GACTCAATCTTTGCTA-1	4
DMSO_rep1_GACTCTCCACTGCGAC-1	10
DMSO_rep1_GACTCTCTCATAGAGA-1	1
DMSO_rep1_GACTGATAGCCGTAAG-1	1
DMSO_rep1_GACTGATAGGGATCAC-1	4
DMSO_rep1_GACTGATCAACGGTAG-1	3
DMSO_rep1_GACTGATCAATACAGA-1	4
DMSO_rep1_GACTGATCAGGACGAT-1	1
DMSO_rep1_GACTGATGTTAGGGTG-1	2
DMSO_rep1_GACTTCCAGAACTGAT-1	1
DMSO_rep1_GACTTCCAGTAAGCAT-1	1
DMSO_rep1_GACTTCCCAAGAGATT-1	3
DMSO_rep1_GACTTCCGTAAGACCG-1	2
DMSO_rep1_GAGAAATCAACCACGC-1	4
DMSO_rep1_GAGAAATCATAACTCG-1	1
DMSO_rep1_GAGAAATTCGGCCAAC-1	1
DMSO_rep1_GAGACCCAGCCGCTTG-1	1
DMSO_rep1_GAGACCCCACCGCTGA-1	1
DMSO_rep1_GAGACCCCACTGTGAT-1	4
DMSO_rep1_GAGACCCCAGCTACTA-1	4
DMSO_rep1_GAGACCCGTATCGCTA-1	1
DMSO_rep1_GAGACCCGTTTCGCTC-1	1
DMSO_rep1_GAGACTTGTGGTCCGT-1	1
DMSO_rep1_GAGACTTTCCTACACC-1	1
DMSO_rep1_GAGAGGTCAACCTATG-1	3
DMSO_rep1_GAGAGGTCACTTGGGC-1	1
DMSO_rep1_GAGAGGTGTGAGCGAT-1	3
DMSO_rep1_GAGAGGTGTGCAACAG-1	1
DMSO_rep1_GAGAGGTTCCAGCAAT-1	1
DMSO_rep1_GAGAGGTTCGTCTACC-1	4
DMSO_rep1_GAGATGGCAATAGTAG-1	1
DMSO_rep1_GAGATGGCATAAGCAA-1	3
DMSO_rep1_GAGATGGGTATAGGGC-1	1
DMSO_rep1_GAGATGGGTGGAAATT-1	2
DMSO_rep1_GAGATGGTCTATACGG-1	3
DMSO_rep1_GAGCCTGCACAATTCG-1	3
DMSO_rep1_GAGCTGCAGGCATGCA-1	1
DMSO_rep1_GAGGCAACAACCGATT-1	4
DMSO_rep1_GAGGCAACAGCTACAT-1	1
DMSO_rep1_GAGGCAAGTCTTACAG-1	1
DMSO_rep1_GAGGCAATCATTGAGC-1	4
DMSO_rep1_GAGGCAATCGGTCATA-1	4
DMSO_rep1_GAGGCCTAGCCGATCC-1	3
DMSO_rep1_GAGGCCTGTATCGCGC-1	4
DMSO_rep1_GAGGCCTGTCCTGTTC-1	2
DMSO_rep1_GAGGGATAGCTTAGTC-1	1
DMSO_rep1_GAGGGATAGGACGCTA-1	3
DMSO_rep1_GAGGGATAGGCTTAGG-1	3
DMSO_rep1_GAGGGATCACACAGAG-1	3
DMSO_rep1_GAGGGATTCCCATAAG-1	3
DMSO_rep1_GAGGGATTCTAAACGC-1	1
DMSO_rep1_GAGGGATTCTGCCTGT-1	1
DMSO_rep1_GAGGGTAAGGAAACGA-1	3
DMSO_rep1_GAGGGTACACTGTCGG-1	1
DMSO_rep1_GAGGGTACATATGAAG-1	4
DMSO_rep1_GAGGGTAGTTCCTTGC-1	2
DMSO_rep1_GAGGGTATCATGAGGG-1	1
DMSO_rep1_GAGGGTATCCGAGAAG-1	4
DMSO_rep1_GAGGGTATCTCAGTCC-1	4
DMSO_rep1_GAGTCATAGCCAAGTG-1	3
DMSO_rep1_GAGTCATCAACAGATA-1	1
DMSO_rep1_GAGTCATGTACGGTTT-1	4
DMSO_rep1_GAGTCATGTATGAGAT-1	3
DMSO_rep1_GAGTCATGTCTTTCAT-1	2
DMSO_rep1_GAGTCATGTGCCTACG-1	3
DMSO_rep1_GAGTCATTCTATGCCC-1	1
DMSO_rep1_GAGTCATTCTTACGTT-1	2
DMSO_rep1_GAGTCTACACAGTCAT-1	1
DMSO_rep1_GAGTCTACACATAGCT-1	4
DMSO_rep1_GAGTCTAGTAGCACAG-1	1
DMSO_rep1_GAGTCTAGTATGAAGT-1	1
DMSO_rep1_GAGTCTAGTGTGAATA-1	1
DMSO_rep1_GAGTGAGCAGGGAATC-1	1
DMSO_rep1_GAGTGAGTCCCTAGGG-1	1
DMSO_rep1_GAGTGTTAGATGCCGA-1	2
DMSO_rep1_GAGTGTTAGCACAAAT-1	1
DMSO_rep1_GAGTGTTAGTTGCGAG-1	2
DMSO_rep1_GAGTGTTGTTTGCAGT-1	1
DMSO_rep1_GAGTGTTTCAAACTGC-1	4
DMSO_rep1_GAGTGTTTCCAATGCA-1	3
DMSO_rep1_GAGTGTTTCCATGAGT-1	2
DMSO_rep1_GAGTGTTTCGTAACAC-1	4
DMSO_rep1_GAGTTACAGTGATTCC-1	4
DMSO_rep1_GAGTTACAGTGCCAGA-1	4
DMSO_rep1_GAGTTACCAAATAAGC-1	1
DMSO_rep1_GAGTTGTAGCGATCGA-1	4
DMSO_rep1_GAGTTGTGTTAGGGAC-1	3
DMSO_rep1_GAGTTGTGTTGGACTT-1	4
DMSO_rep1_GAGTTGTTCCGGACGT-1	1
DMSO_rep1_GAGTTGTTCGTGTGGC-1	4
DMSO_rep1_GAGTTGTTCTGAGCAT-1	4
DMSO_rep1_GAGTTTGCAAGTCCCG-1	3
DMSO_rep1_GAGTTTGCATAGTCGT-1	1
DMSO_rep1_GAGTTTGGTCGGCACT-1	1
DMSO_rep1_GAGTTTGGTTCTCACC-1	3
DMSO_rep1_GAGTTTGTCGCGGTAC-1	1
DMSO_rep1_GATAGAACATCCAATG-1	3
DMSO_rep1_GATAGAAGTGTTCAGT-1	4
DMSO_rep1_GATAGAATCGGCATCG-1	4
DMSO_rep1_GATAGCTAGATCACTC-1	1
DMSO_rep1_GATAGCTAGGGCCTCT-1	10
DMSO_rep1_GATCACAAGAGAATCT-1	1
DMSO_rep1_GATCACAAGCTTCTAG-1	1
DMSO_rep1_GATCACAAGTATGGAT-1	3
DMSO_rep1_GATCACACACAAGCAG-1	4
DMSO_rep1_GATCAGTAGACTCAAA-1	1
DMSO_rep1_GATCAGTCACCCTAGG-1	1
DMSO_rep1_GATCAGTGTACAGTCT-1	4
DMSO_rep1_GATCAGTGTCCTGGGT-1	4
DMSO_rep1_GATCATGAGACTTCGT-1	2
DMSO_rep1_GATCATGCAACACGAG-1	1
DMSO_rep1_GATCATGCAAGGTCTT-1	4
DMSO_rep1_GATCATGCAGCGTATT-1	4
DMSO_rep1_GATCATGCAGCTCATA-1	4
DMSO_rep1_GATCATGCAGGTAGTG-1	3
DMSO_rep1_GATCATGTCACTGGGC-1	3
DMSO_rep1_GATCCCTCATTAGGCT-1	4
DMSO_rep1_GATCCCTTCACTTGTT-1	3
DMSO_rep1_GATCGTACAGGTCTCG-1	4
DMSO_rep1_GATCGTAGTGTTGCCG-1	4
DMSO_rep1_GATCGTAGTTTGGGAG-1	4
DMSO_rep1_GATGACTCATCTGGGC-1	3
DMSO_rep1_GATGACTGTACCTTCC-1	1
DMSO_rep1_GATGACTTCTCTCGAC-1	4
DMSO_rep1_GATGACTTCTGGGATT-1	1
DMSO_rep1_GATGACTTCTGGTGCG-1	4
DMSO_rep1_GATGAGGAGGATGAGA-1	4
DMSO_rep1_GATGAGGCAACCGCTG-1	1
DMSO_rep1_GATGAGGCAGAATCGG-1	3
DMSO_rep1_GATGAGGGTCATAGTC-1	4
DMSO_rep1_GATGAGGTCCCATAGA-1	4
DMSO_rep1_GATGATCGTAGGCAGT-1	1
DMSO_rep1_GATGATCGTGTACATC-1	4
DMSO_rep1_GATGCTACAGAGGCAT-1	3
DMSO_rep1_GATGGAGAGAAATGGG-1	3
DMSO_rep1_GATGGAGAGGGTTTCT-1	3
DMSO_rep1_GATGGAGGTATCACGT-1	1
DMSO_rep1_GATGTTGAGGAGGCAG-1	4
DMSO_rep1_GATGTTGGTTACTCAG-1	1
DMSO_rep1_GATGTTGTCGGATAAA-1	1
DMSO_rep1_GATTCGACATACCGTA-1	1
DMSO_rep1_GATTCGAGTTCACCGG-1	3
DMSO_rep1_GATTCGATCCAATCCC-1	4
DMSO_rep1_GATTCTTGTAGACAAT-1	1
DMSO_rep1_GATTCTTGTCGCCACA-1	1
DMSO_rep1_GATTCTTGTTAGGAGC-1	1
DMSO_rep1_GATTCTTTCTTCGCTG-1	4
DMSO_rep1_GATTGGTGTAAGATTG-1	4
DMSO_rep1_GATTTCTCACAGAGAC-1	1
DMSO_rep1_GATTTCTCAGAACGCA-1	4
DMSO_rep1_GATTTCTCATAATCCG-1	10
DMSO_rep1_GATTTCTCATATCGGT-1	4
DMSO_rep1_GATTTCTGTCACCTTC-1	2
DMSO_rep1_GATTTCTTCGTAATGC-1	2
DMSO_rep1_GCAACATCAATAGGAT-1	1
DMSO_rep1_GCAACATTCCCTTGGT-1	1
DMSO_rep1_GCAACATTCGATGGAG-1	4
DMSO_rep1_GCAACCGAGAATTCAG-1	1
DMSO_rep1_GCAACCGAGGTGATCG-1	1
DMSO_rep1_GCAACCGCATAGGAGC-1	4
DMSO_rep1_GCAACCGTCGATCCAA-1	1
DMSO_rep1_GCAACCGTCTAGACAC-1	1
DMSO_rep1_GCACATACAAGCGCTC-1	3
DMSO_rep1_GCACATACACAAGCCC-1	3
DMSO_rep1_GCACATACACGTACTA-1	1
DMSO_rep1_GCACATATCCATTTCA-1	2
DMSO_rep1_GCACGGTAGGAAAGGT-1	2
DMSO_rep1_GCACGGTAGTTGCGAG-1	1
DMSO_rep1_GCACGGTCAGACACAG-1	3
DMSO_rep1_GCACGTGAGGCCACTC-1	2
DMSO_rep1_GCACGTGAGGCTTAGG-1	2
DMSO_rep1_GCACGTGTCATAGACC-1	4
DMSO_rep1_GCACGTGTCTCGGCTT-1	1
DMSO_rep1_GCACTAAAGCGTACAG-1	1
DMSO_rep1_GCACTAAAGGATTTGA-1	4
DMSO_rep1_GCACTAACAACTTGGT-1	3
DMSO_rep1_GCACTAAGTAGCACGA-1	1
DMSO_rep1_GCAGCCAAGCACCAGA-1	3
DMSO_rep1_GCAGCCAAGTTACGAA-1	4
DMSO_rep1_GCAGCCACACCCTAGG-1	3
DMSO_rep1_GCAGCCATCGCGTAGC-1	1
DMSO_rep1_GCAGCCATCTCGACGG-1	3
DMSO_rep1_GCAGCTGCAAAGGCTG-1	2
DMSO_rep1_GCAGCTGCAATCACGT-1	1
DMSO_rep1_GCAGCTGCACAAGCCC-1	3
DMSO_rep1_GCAGCTGGTATCGCTA-1	3
DMSO_rep1_GCAGGCTGTCGAACAG-1	1
DMSO_rep1_GCAGGCTGTCGATTCA-1	1
DMSO_rep1_GCAGGCTTCTGCCTCA-1	1
DMSO_rep1_GCAGTTACAGACATCT-1	3
DMSO_rep1_GCAGTTATCAGATTGC-1	1
DMSO_rep1_GCATCTCCATGTTCGA-1	3
DMSO_rep1_GCATCTCGTCCTGAAT-1	1
DMSO_rep1_GCATCTCTCCAGCAAT-1	4
DMSO_rep1_GCATCTCTCGATAACC-1	1
DMSO_rep1_GCATCTCTCTTTCCGG-1	1
DMSO_rep1_GCATGATAGCGGGTAT-1	1
DMSO_rep1_GCATGATCATGCCATA-1	3
DMSO_rep1_GCATGATCATGGGTCC-1	4
DMSO_rep1_GCATTAGAGGCATGCA-1	8
DMSO_rep1_GCATTAGAGTGATTCC-1	1
DMSO_rep1_GCATTAGCAACGGGTA-1	2
DMSO_rep1_GCATTAGCAATCGCAT-1	1
DMSO_rep1_GCATTAGCACCTCAGG-1	4
DMSO_rep1_GCATTAGTCGTCGATA-1	3
DMSO_rep1_GCCAACGCAGAAATCA-1	3
DMSO_rep1_GCCAACGCATCCAATG-1	4
DMSO_rep1_GCCAACGGTAGAATAC-1	2
DMSO_rep1_GCCAACGTCACATACG-1	2
DMSO_rep1_GCCAACGTCCCGTTGT-1	4
DMSO_rep1_GCCAACGTCGCTTGCT-1	1
DMSO_rep1_GCCAACGTCTGTCTCG-1	1
DMSO_rep1_GCCAGCAAGACAAGCC-1	1
DMSO_rep1_GCCAGCACAGTTAGAA-1	1
DMSO_rep1_GCCAGCATCGTCCTTG-1	1
DMSO_rep1_GCCAGCATCTTTCCGG-1	2
DMSO_rep1_GCCAGGTAGCATGTTC-1	1
DMSO_rep1_GCCAGGTCAATGCAGG-1	3
DMSO_rep1_GCCAGTGAGAGGTGCT-1	1
DMSO_rep1_GCCAGTGAGCCGTAAG-1	2
DMSO_rep1_GCCAGTGGTACAGGTG-1	1
DMSO_rep1_GCCAGTGTCCAGGACC-1	4
DMSO_rep1_GCCATGGAGAACTGAT-1	3
DMSO_rep1_GCCATGGAGGGCAGGA-1	1
DMSO_rep1_GCCATGGCAATTGCCA-1	2
DMSO_rep1_GCCATGGGTAGCTGTT-1	3
DMSO_rep1_GCCATGGGTCTTGGTA-1	4
DMSO_rep1_GCCATGGTCAGCGCAC-1	1
DMSO_rep1_GCCATTCAGGCTGTAG-1	4
DMSO_rep1_GCCATTCAGGGATCAC-1	3
DMSO_rep1_GCCATTCCATGAGATA-1	1
DMSO_rep1_GCCATTCGTTAGGAGC-1	1
DMSO_rep1_GCCCAGAAGCCGAACA-1	3
DMSO_rep1_GCCCAGACAATACGCT-1	3
DMSO_rep1_GCCCAGAGTGGGTTGA-1	1
DMSO_rep1_GCCCAGATCCTATTGT-1	1
DMSO_rep1_GCCCGAAGTATGCGTT-1	1
DMSO_rep1_GCCCGAATCAGGACGA-1	1
DMSO_rep1_GCCCGAATCCCATAAG-1	3
DMSO_rep1_GCCGATGCAACGACTT-1	3
DMSO_rep1_GCCGATGCATATGAAG-1	2
DMSO_rep1_GCCGATGTCTGCTTAT-1	1
DMSO_rep1_GCCGTGAAGTCAGAGC-1	3
DMSO_rep1_GCCGTGACACCAGGTC-1	1
DMSO_rep1_GCCGTGATCATTTGTC-1	3
DMSO_rep1_GCCGTGATCGCTAGCG-1	1
DMSO_rep1_GCCTGTTTCAAAGACA-1	2
DMSO_rep1_GCGAGAAAGGAACTAT-1	3
DMSO_rep1_GCGAGAAAGTAGGTTA-1	1
DMSO_rep1_GCGAGAACACAAATCC-1	4
DMSO_rep1_GCGAGAACATTAGGAA-1	2
DMSO_rep1_GCGAGAAGTTCTCGCT-1	1
DMSO_rep1_GCGAGAATCTGAGATC-1	1
DMSO_rep1_GCGATCGAGAGATCGC-1	4
DMSO_rep1_GCGATCGAGAGTGACC-1	4
DMSO_rep1_GCGATCGAGGCCTGCT-1	3
DMSO_rep1_GCGATCGAGGGCAAGG-1	3
DMSO_rep1_GCGATCGGTATCCTTT-1	4
DMSO_rep1_GCGATCGGTCCTCATC-1	3
DMSO_rep1_GCGATCGGTGGAAATT-1	1
DMSO_rep1_GCGATCGTCACTACTT-1	3
DMSO_rep1_GCGATCGTCACTAGCA-1	1
DMSO_rep1_GCGATCGTCCTCATAT-1	4
DMSO_rep1_GCGGAAAGTATGTCTG-1	1
DMSO_rep1_GCGGAAATCTAACGCA-1	1
DMSO_rep1_GCGGATCCAAAGAGTT-1	3
DMSO_rep1_GCGGATCCAAATGGTA-1	3
DMSO_rep1_GCGGATCGTACCGTGC-1	1
DMSO_rep1_GCGGATCGTACGCTAT-1	2
DMSO_rep1_GCGGATCGTCTAGGCC-1	3
DMSO_rep1_GCGGATCTCCCGTTCA-1	4
DMSO_rep1_GCGTGCACAAGACCGA-1	3
DMSO_rep1_GCGTGCACACAGTACT-1	4
DMSO_rep1_GCGTGCACACCTGCAG-1	3
DMSO_rep1_GCGTGCACACGACCTG-1	3
DMSO_rep1_GCGTTTCAGGCCTTCG-1	4
DMSO_rep1_GCGTTTCAGTGCCGAA-1	4
DMSO_rep1_GCGTTTCGTTAGGCTT-1	3
DMSO_rep1_GCTACAAAGCACTCAT-1	1
DMSO_rep1_GCTACAAGTCTACATG-1	3
DMSO_rep1_GCTACAATCCTTCTGG-1	4
DMSO_rep1_GCTACCTCAGCGTGCT-1	1
DMSO_rep1_GCTACCTGTGGCACTC-1	1
DMSO_rep1_GCTACCTTCCTGTTGC-1	1
DMSO_rep1_GCTCAAAAGTAACCTC-1	4
DMSO_rep1_GCTCAAACACCATATG-1	1
DMSO_rep1_GCTCAAAGTGGGTATG-1	3
DMSO_rep1_GCTCAAAGTTCGGTAT-1	3
DMSO_rep1_GCTCAAATCTTCGGTC-1	1
DMSO_rep1_GCTGAATGTAAGGTCG-1	2
DMSO_rep1_GCTGAATGTACGTAGG-1	4
DMSO_rep1_GCTGAATGTAGCTCGC-1	4
DMSO_rep1_GCTGAATTCGTGCATA-1	1
DMSO_rep1_GCTGCAGAGAGCTGCA-1	1
DMSO_rep1_GCTGCAGAGATAACAC-1	4
DMSO_rep1_GCTGCAGCACGCGTGT-1	1
DMSO_rep1_GCTGCAGGTTCGGCCA-1	1
DMSO_rep1_GCTGGGTAGCACTGGA-1	1
DMSO_rep1_GCTGGGTAGTCAGCCC-1	8
DMSO_rep1_GCTGGGTGTCGATTCA-1	1
DMSO_rep1_GCTGGGTTCAGGACGA-1	1
DMSO_rep1_GCTGGGTTCGATTTCT-1	1
DMSO_rep1_GCTTCACCAGGTTCGC-1	1
DMSO_rep1_GCTTGGGAGAGCTGAC-1	3
DMSO_rep1_GCTTTCGAGCGGTAGT-1	3
DMSO_rep1_GCTTTCGCATATCTCT-1	10
DMSO_rep1_GCTTTCGCATGGCTGC-1	3
DMSO_rep1_GCTTTCGGTACGTGTT-1	4
DMSO_rep1_GCTTTCGTCAGGTGTT-1	4
DMSO_rep1_GGAACCCAGAGTTCGG-1	4
DMSO_rep1_GGAACCCAGGGAACAA-1	8
DMSO_rep1_GGAACCCAGGTATAGT-1	4
[truncated: 41,313 more rows]
