# Supplementary material for: Transcriptional characterization of iPSC-derived microglia as a model for therapeutic development in neurodegeneration
Source: Sci Rep. 2024 Jan 25;14:2153. doi: 10.1038/s41598-024-52311-0 (PMC10810793; doi:10.1038/s41598-024-52311-0)
Supplement: Supplementary file 5 — Supplementary Tables 3–8. [file 41598_2024_52311_MOESM5_ESM.xlsx]

## Sheet: STable3_bulk_LXR_sampleInfo
Sample_Identifier	Total_reads_pairs	Uniquely_mapped_reads_ratio_%	Duplicated_ratio_%	Group	Library_Type
Microglia.RNAseq.D4_DMSO_lot093.HomeMade.rep1.20200723	121012747	92.78	20.62	DMSO	Paired-end-150bp
Microglia.RNAseq.D4_DMSO_lot093.HomeMade.rep2.20200723	188581991	92.36	17.4	DMSO	Paired-end-150bp
Microglia.RNAseq.D4_DMSO_lot093.HomeMade.rep3.20200723	147584107	86.26	17.82	DMSO	Paired-end-150bp
Microglia.RNAseq.D4_DMSO_lot093.HomeMade.rep4.20200723	151560509	90.34	13.71	DMSO	Paired-end-150bp
Microglia.RNAseq.D4_GW3965_300nM_lot093.HomeMade.rep1.20200723	143742392	93.24	20.12	GW3965_300nM	Paired-end-150bp
Microglia.RNAseq.D4_GW3965_300nM_lot093.HomeMade.rep2.20200723	176280857	92.82	18.24	GW3965_300nM	Paired-end-150bp
Microglia.RNAseq.D4_GW3965_300nM_lot093.HomeMade.rep3.20200723	113109955	91.26	23.04	GW3965_300nM	Paired-end-150bp
Microglia.RNAseq.D4_GW3965_300nM_lot093.HomeMade.rep4.20200723	343154992	90.36	9.65	GW3965_300nM	Paired-end-150bp
Microglia.RNAseq.D4_GW3965_30nM_lot093.HomeMade.rep1.20200723	118804918	92.86	22.97	GW3965_30nM	Paired-end-150bp
Microglia.RNAseq.D4_GW3965_30nM_lot093.HomeMade.rep2.20200723	162475582	93.14	18.59	GW3965_30nM	Paired-end-150bp
Microglia.RNAseq.D4_GW3965_30nM_lot093.HomeMade.rep3.20200723	113470495	91.52	21.14	GW3965_30nM	Paired-end-150bp
Microglia.RNAseq.D4_GW3965_30nM_lot093.HomeMade.rep4.20200723	144397915	89.29	21.58	GW3965_30nM	Paired-end-150bp
Microglia.RNAseq.D4_T0901317_100nM_lot093.HomeMade.rep1.20200723	108357516	91.94	24.36	T0901317_100nM	Paired-end-150bp
Microglia.RNAseq.D4_T0901317_100nM_lot093.HomeMade.rep2.20200723	162850323	92.46	17.25	T0901317_100nM	Paired-end-150bp
Microglia.RNAseq.D4_T0901317_100nM_lot093.HomeMade.rep3.20200723	123908450	89.78	20.14	T0901317_100nM	Paired-end-150bp
Microglia.RNAseq.D4_T0901317_100nM_lot093.HomeMade.rep4.20200723	197118665	89.24	12	T0901317_100nM	Paired-end-150bp
Microglia.RNAseq.D4_T0901317_30nM_lot093.HomeMade.rep1.20200723	156908403	92.6	19.93	T0901317_30nM	Paired-end-150bp
Microglia.RNAseq.D4_T0901317_30nM_lot093.HomeMade.rep2.20200723	147931949	93.07	20.76	T0901317_30nM	Paired-end-150bp
Microglia.RNAseq.D4_T0901317_30nM_lot093.HomeMade.rep3.20200723	134576197	90.64	15.19	T0901317_30nM	Paired-end-150bp
Microglia.RNAseq.D4_T0901317_30nM_lot093.HomeMade.rep4.20200723	127131994	91.96	20.85	T0901317_30nM	Paired-end-150bp

## Sheet: STable4_DEG_summary_stats
Comparisons	Gene	adjusted_p-value	log2FC	max_TPM
DMSO_vs_GW3965_30nM	A1BG	0.403	0.21	36.19
DMSO_vs_GW3965_300nM	A1BG	0.15	0.31	35.7533
DMSO_vs_T0901317_30nM	A1BG	0.919	0.04	32.3333
DMSO_vs_T0901317_100nM	A1BG	0.304	0.24	33.42
DMSO_vs_GW3965_30nM	A1CF	1.01	0	0
DMSO_vs_GW3965_300nM	A1CF	1.01	0	0
DMSO_vs_T0901317_30nM	A1CF	1.01	0	0
DMSO_vs_T0901317_100nM	A1CF	1.01	0	0
DMSO_vs_GW3965_30nM	A2M	2.77e-06	0.22	350.823
DMSO_vs_GW3965_300nM	A2M	1.11e-05	0.28	347.213
DMSO_vs_T0901317_30nM	A2M	1.3e-06	0.21	352.513
DMSO_vs_T0901317_100nM	A2M	1.27e-14	0.34	386.68
DMSO_vs_GW3965_30nM	A2ML1	1.01	0	0
DMSO_vs_GW3965_300nM	A2ML1	1.01	0	0
DMSO_vs_T0901317_30nM	A2ML1	1.01	0.79	0
DMSO_vs_T0901317_100nM	A2ML1	1.01	0	0
DMSO_vs_GW3965_30nM	A3GALT2	1.01	0.44	0.246667
DMSO_vs_GW3965_300nM	A3GALT2	0.816	0.35	0.226
DMSO_vs_T0901317_30nM	A3GALT2	1.01	0.8	0.303333
DMSO_vs_T0901317_100nM	A3GALT2	1.01	-0.11	0.173333
DMSO_vs_GW3965_30nM	A4GALT	0.519	-0.21	1.594
DMSO_vs_GW3965_300nM	A4GALT	0.0435	-0.62	1.508
DMSO_vs_T0901317_30nM	A4GALT	0.066	-0.6	1.562
DMSO_vs_T0901317_100nM	A4GALT	0.834	-0.09	1.94
DMSO_vs_GW3965_30nM	A4GNT	1.01	3.14	0.0466667
DMSO_vs_GW3965_300nM	A4GNT	1.01	3.28	0.0566667
DMSO_vs_T0901317_30nM	A4GNT	1.01	3.07	0.03
DMSO_vs_T0901317_100nM	A4GNT	1.01	4.04	0.0466667
DMSO_vs_GW3965_30nM	AAAS	0.989	0	56.1833
DMSO_vs_GW3965_300nM	AAAS	0.338	0.1	59.45
DMSO_vs_T0901317_30nM	AAAS	0.991	0	56.9167
DMSO_vs_T0901317_100nM	AAAS	0.135	-0.12	55.578
DMSO_vs_GW3965_30nM	AACS	0.356	0.07	22.8867
DMSO_vs_GW3965_300nM	AACS	0.0266	0.17	23.328
DMSO_vs_T0901317_30nM	AACS	0.199	0.11	23.76
DMSO_vs_T0901317_100nM	AACS	0.0061	0.19	24.6567
DMSO_vs_GW3965_30nM	AADAC	1.01	0	0
DMSO_vs_GW3965_300nM	AADAC	1.01	0	0
DMSO_vs_T0901317_30nM	AADAC	1.01	0	0
DMSO_vs_T0901317_100nM	AADAC	1.01	0	0
DMSO_vs_GW3965_30nM	AADACL2	1.01	3.41	0.00666667
DMSO_vs_GW3965_300nM	AADACL2	1.01	0	0
DMSO_vs_T0901317_30nM	AADACL2	1.01	0	0
DMSO_vs_T0901317_100nM	AADACL2	1.01	0	0
DMSO_vs_GW3965_30nM	AADACL3	1.01	0	0
DMSO_vs_GW3965_300nM	AADACL3	1.01	0	0
DMSO_vs_T0901317_30nM	AADACL3	1.01	0	0
DMSO_vs_T0901317_100nM	AADACL3	1.01	0	0
DMSO_vs_GW3965_30nM	AADACL4	1.01	0	0
DMSO_vs_GW3965_300nM	AADACL4	1.01	0	0
DMSO_vs_T0901317_30nM	AADACL4	1.01	0	0
DMSO_vs_T0901317_100nM	AADACL4	1.01	0	0
DMSO_vs_GW3965_30nM	AADAT	1.01	-0.69	0.12
DMSO_vs_GW3965_300nM	AADAT	0.664	-0.47	0.122
DMSO_vs_T0901317_30nM	AADAT	1.01	-0.34	0.126
DMSO_vs_T0901317_100nM	AADAT	0.833	0.25	0.36
DMSO_vs_GW3965_30nM	AAED1	0.802	0.04	8.772
DMSO_vs_GW3965_300nM	AAED1	0.874	0.02	8.688
DMSO_vs_T0901317_30nM	AAED1	0.64	0.07	9.51333
DMSO_vs_T0901317_100nM	AAED1	0.84	0.03	8.85
DMSO_vs_GW3965_30nM	AAGAB	0.719	-0.03	19.968
DMSO_vs_GW3965_300nM	AAGAB	0.895	-0.02	20.38
DMSO_vs_T0901317_30nM	AAGAB	0.799	-0.03	19.498
DMSO_vs_T0901317_100nM	AAGAB	0.527	-0.06	19.622
DMSO_vs_GW3965_30nM	AAK1	0.152	-0.11	39.718
DMSO_vs_GW3965_300nM	AAK1	0.011	-0.19	39.074
DMSO_vs_T0901317_30nM	AAK1	0.15	-0.1	39.124
DMSO_vs_T0901317_100nM	AAK1	0.296	-0.08	39.794
DMSO_vs_GW3965_30nM	AAMDC	0.757	0.1	13.932
DMSO_vs_GW3965_300nM	AAMDC	0.79	0.1	13.42
DMSO_vs_T0901317_30nM	AAMDC	0.728	0.12	14.2867
DMSO_vs_T0901317_100nM	AAMDC	0.961	0.02	13.318
DMSO_vs_GW3965_30nM	AAMP	0.121	-0.1	75.1
DMSO_vs_GW3965_300nM	AAMP	0.558	-0.05	75.258
DMSO_vs_T0901317_30nM	AAMP	0.0971	-0.13	74.854
DMSO_vs_T0901317_100nM	AAMP	0.00278	-0.19	73.598
DMSO_vs_GW3965_30nM	AANAT	1.01	-0.56	0.014
DMSO_vs_GW3965_300nM	AANAT	1.01	-0.94	0.014
DMSO_vs_T0901317_30nM	AANAT	1.01	1.4	0.016
DMSO_vs_T0901317_100nM	AANAT	1.01	-0.63	0.014
DMSO_vs_GW3965_30nM	AAR2	0.632	-0.04	23.712
DMSO_vs_GW3965_300nM	AAR2	0.633	-0.06	23.6
DMSO_vs_T0901317_30nM	AAR2	0.77	-0.03	23.736
DMSO_vs_T0901317_100nM	AAR2	0.407	-0.07	23.452
DMSO_vs_GW3965_30nM	AARD	1.01	3.03	0.018
DMSO_vs_GW3965_300nM	AARD	1.01	1.56	0.0766667
DMSO_vs_T0901317_30nM	AARD	1.01	2.02	0.012
DMSO_vs_T0901317_100nM	AARD	1.01	1.33	0.0333333
DMSO_vs_GW3965_30nM	AARS	2.11e-05	0.2	180.733
DMSO_vs_GW3965_300nM	AARS	2.27e-7	0.29	182.103
DMSO_vs_T0901317_30nM	AARS	0.000187	0.18	181.693
DMSO_vs_T0901317_100nM	AARS	4.38e-9	0.27	190.627
DMSO_vs_GW3965_30nM	AARS2	0.201	-0.1	13.378
DMSO_vs_GW3965_300nM	AARS2	0.0132	-0.2	13.348
DMSO_vs_T0901317_30nM	AARS2	0.235	-0.11	13.448
DMSO_vs_T0901317_100nM	AARS2	1.4e-05	-0.29	13.05
DMSO_vs_GW3965_30nM	AARSD1	0.00306	-0.29	30.322
DMSO_vs_GW3965_300nM	AARSD1	0.0201	-0.28	30.052
DMSO_vs_T0901317_30nM	AARSD1	0.0428	-0.25	30.488
DMSO_vs_T0901317_100nM	AARSD1	0.0161	-0.27	29.738
DMSO_vs_GW3965_30nM	AASDH	0.358	-0.09	8.29
DMSO_vs_GW3965_300nM	AASDH	0.227	-0.13	8.214
DMSO_vs_T0901317_30nM	AASDH	0.6	0.07	8.514
DMSO_vs_T0901317_100nM	AASDH	0.0965	-0.16	8.124
DMSO_vs_GW3965_30nM	AASDHPPT	0.0137	-0.19	25.448
DMSO_vs_GW3965_300nM	AASDHPPT	0.00376	-0.25	25.074
DMSO_vs_T0901317_30nM	AASDHPPT	0.373	-0.08	25.644
DMSO_vs_T0901317_100nM	AASDHPPT	0.128	-0.12	25.09
DMSO_vs_GW3965_30nM	AASS	0.389	-0.57	0.196
DMSO_vs_GW3965_300nM	AASS	0.438	-0.59	0.178
DMSO_vs_T0901317_30nM	AASS	1.01	-0.77	0.168
DMSO_vs_T0901317_100nM	AASS	0.574	-0.45	0.194
DMSO_vs_GW3965_30nM	AATF	0.0665	-0.11	39.222
DMSO_vs_GW3965_300nM	AATF	0.213	-0.1	38.834
DMSO_vs_T0901317_30nM	AATF	0.167	-0.1	39.276
DMSO_vs_T0901317_100nM	AATF	0.0333	-0.14	39.05
DMSO_vs_GW3965_30nM	AATK	0.233	0.18	2.76
DMSO_vs_GW3965_300nM	AATK	0.995	0	2.462
DMSO_vs_T0901317_30nM	AATK	0.998	0	2.85
DMSO_vs_T0901317_100nM	AATK	1.43e-06	-0.65	2.268
DMSO_vs_GW3965_30nM	ABAT	0.0387	0.19	6.48
DMSO_vs_GW3965_300nM	ABAT	0.116	0.16	5.858
DMSO_vs_T0901317_30nM	ABAT	0.248	0.12	6.45667
DMSO_vs_T0901317_100nM	ABAT	0.151	0.14	5.862
DMSO_vs_GW3965_30nM	ABC7-42404400C24.1	0.542	-0.39	0.344
DMSO_vs_GW3965_300nM	ABC7-42404400C24.1	0.817	-0.2	0.314
DMSO_vs_T0901317_30nM	ABC7-42404400C24.1	0.667	-0.37	0.368
DMSO_vs_T0901317_100nM	ABC7-42404400C24.1	0.315	-0.63	0.336667
DMSO_vs_GW3965_30nM	ABCA1	1e-300	4.11	104.93
DMSO_vs_GW3965_300nM	ABCA1	1e-300	5.06	191.963
DMSO_vs_T0901317_30nM	ABCA1	1e-300	4.02	103.157
DMSO_vs_T0901317_100nM	ABCA1	1e-300	4.67	156.713
DMSO_vs_GW3965_30nM	ABCA10	0.957	0.03	0.433333
DMSO_vs_GW3965_300nM	ABCA10	0.798	0.14	0.43
DMSO_vs_T0901317_30nM	ABCA10	0.939	0.06	0.324
DMSO_vs_T0901317_100nM	ABCA10	0.833	0.12	0.423333
DMSO_vs_GW3965_30nM	ABCA12	1.01	-5.05	0.01
DMSO_vs_GW3965_300nM	ABCA12	1.01	-5.43	0.01
DMSO_vs_T0901317_30nM	ABCA12	1.01	-2.22	0.012
DMSO_vs_T0901317_100nM	ABCA12	1.01	-2.49	0.01
DMSO_vs_GW3965_30nM	ABCA13	1.01	-0.25	0.016
DMSO_vs_GW3965_300nM	ABCA13	1.01	-0.18	0.016
DMSO_vs_T0901317_30nM	ABCA13	1.01	0.48	0.0533333
DMSO_vs_T0901317_100nM	ABCA13	1.01	0.04	0.016
DMSO_vs_GW3965_30nM	ABCA2	5.93e-05	-0.18	42.428
DMSO_vs_GW3965_300nM	ABCA2	1.19e-05	-0.24	43.264
DMSO_vs_T0901317_30nM	ABCA2	0.000131	-0.18	42.732
DMSO_vs_T0901317_100nM	ABCA2	0.365	-0.08	43.286
DMSO_vs_GW3965_30nM	ABCA3	0.345	0.19	1.21
DMSO_vs_GW3965_300nM	ABCA3	0.241	0.24	1.15333
DMSO_vs_T0901317_30nM	ABCA3	0.0734	0.37	1.47
DMSO_vs_T0901317_100nM	ABCA3	0.541	0.16	1.364
DMSO_vs_GW3965_30nM	ABCA4	1.01	0	0
DMSO_vs_GW3965_300nM	ABCA4	1.01	0	0
DMSO_vs_T0901317_30nM	ABCA4	1.01	0	0
DMSO_vs_T0901317_100nM	ABCA4	1.01	0	0
DMSO_vs_GW3965_30nM	ABCA5	0.611	0.05	10.458
DMSO_vs_GW3965_300nM	ABCA5	0.924	0.01	10.544
DMSO_vs_T0901317_30nM	ABCA5	0.0394	0.17	10.57
DMSO_vs_T0901317_100nM	ABCA5	0.245	0.09	10.89
DMSO_vs_GW3965_30nM	ABCA6	1.01	-0.27	0.182
DMSO_vs_GW3965_300nM	ABCA6	0.591	0.5	0.192
DMSO_vs_T0901317_30nM	ABCA6	1.01	-0.05	0.242
DMSO_vs_T0901317_100nM	ABCA6	0.321	0.75	0.213333
DMSO_vs_GW3965_30nM	ABCA7	1.16e-37	0.51	128.697
DMSO_vs_GW3965_300nM	ABCA7	2.94e-31	0.64	127.657
DMSO_vs_T0901317_30nM	ABCA7	7.52e-15	0.35	117.757
DMSO_vs_T0901317_100nM	ABCA7	1.76e-20	0.46	126.837
DMSO_vs_GW3965_30nM	ABCA8	1.01	0	0
DMSO_vs_GW3965_300nM	ABCA8	1.01	0	0
DMSO_vs_T0901317_30nM	ABCA8	1.01	0	0
DMSO_vs_T0901317_100nM	ABCA8	1.01	1.77	0.02
DMSO_vs_GW3965_30nM	ABCA9	1.01	-1.54	0.01
DMSO_vs_GW3965_300nM	ABCA9	1.01	0.81	0.026
DMSO_vs_T0901317_30nM	ABCA9	1.01	0.89	0.02
DMSO_vs_T0901317_100nM	ABCA9	1.01	1.17	0.0366667
DMSO_vs_GW3965_30nM	ABCB1	1.01	0.32	0.19
DMSO_vs_GW3965_300nM	ABCB1	0.818	-0.33	0.178
DMSO_vs_T0901317_30nM	ABCB1	1.01	-0.34	0.148
DMSO_vs_T0901317_100nM	ABCB1	0.198	1.11	0.513333
DMSO_vs_GW3965_30nM	ABCB10	0.195	-0.11	14.82
DMSO_vs_GW3965_300nM	ABCB10	0.00915	-0.21	14.688
DMSO_vs_T0901317_30nM	ABCB10	0.318	-0.09	14.716
DMSO_vs_T0901317_100nM	ABCB10	0.0795	-0.13	14.558
DMSO_vs_GW3965_30nM	ABCB11	1.01	-1.78	0.006
DMSO_vs_GW3965_300nM	ABCB11	1.01	0.7	0.0133333
DMSO_vs_T0901317_30nM	ABCB11	1.01	-2.6	0.006
DMSO_vs_T0901317_100nM	ABCB11	1.01	1.74	0.0266667
DMSO_vs_GW3965_30nM	ABCB4	0.443	0.1	3.98667
DMSO_vs_GW3965_300nM	ABCB4	0.0168	0.28	4.022
DMSO_vs_T0901317_30nM	ABCB4	0.782	0.05	3.958
DMSO_vs_T0901317_100nM	ABCB4	0.00118	0.36	4.98667
DMSO_vs_GW3965_30nM	ABCB5	1.01	3.46	0.0733333
DMSO_vs_GW3965_300nM	ABCB5	1.01	3.82	0.0933333
DMSO_vs_T0901317_30nM	ABCB5	1.01	3	0.05
DMSO_vs_T0901317_100nM	ABCB5	1.01	3.69	0.106667
DMSO_vs_GW3965_30nM	ABCB6	0.00309	-0.56	2.682
DMSO_vs_GW3965_300nM	ABCB6	0.0386	-0.41	2.72
DMSO_vs_T0901317_30nM	ABCB6	0.214	-0.32	2.774
DMSO_vs_T0901317_100nM	ABCB6	0.941	-0.02	2.81
DMSO_vs_GW3965_30nM	ABCB7	0.95	0.01	22.9
DMSO_vs_GW3965_300nM	ABCB7	0.885	0.02	21.41
DMSO_vs_T0901317_30nM	ABCB7	0.875	-0.02	21.312
DMSO_vs_T0901317_100nM	ABCB7	0.533	0.06	21.5533
DMSO_vs_GW3965_30nM	ABCB8	0.97	0	40.1033
DMSO_vs_GW3965_300nM	ABCB8	0.84	-0.03	38.728
DMSO_vs_T0901317_30nM	ABCB8	0.256	-0.09	38.42
DMSO_vs_T0901317_100nM	ABCB8	0.517	-0.06	37.996
DMSO_vs_GW3965_30nM	ABCB9	0.665	-0.09	3.27333
DMSO_vs_GW3965_300nM	ABCB9	0.661	-0.09	3.086
DMSO_vs_T0901317_30nM	ABCB9	0.754	-0.09	3.21
DMSO_vs_T0901317_100nM	ABCB9	0.118	0.31	4.43333
DMSO_vs_GW3965_30nM	ABCC1	1.37e-05	0.19	35.9867
DMSO_vs_GW3965_300nM	ABCC1	4.73e-06	0.24	36.83
DMSO_vs_T0901317_30nM	ABCC1	0.000482	0.16	35.7467
DMSO_vs_T0901317_100nM	ABCC1	4.52e-05	0.18	38.6633
DMSO_vs_GW3965_30nM	ABCC10	0.509	0.05	36.7833
DMSO_vs_GW3965_300nM	ABCC10	0.689	0.04	34.208
DMSO_vs_T0901317_30nM	ABCC10	0.881	-0.02	35.3433
DMSO_vs_T0901317_100nM	ABCC10	0.876	0.02	34.402
DMSO_vs_GW3965_30nM	ABCC11	1.01	0.94	0.306667
DMSO_vs_GW3965_300nM	ABCC11	0.521	-0.75	0.116
DMSO_vs_T0901317_30nM	ABCC11	1.01	-0.28	0.192
DMSO_vs_T0901317_100nM	ABCC11	0.722	0.38	0.122
DMSO_vs_GW3965_30nM	ABCC12	1.01	0	0
DMSO_vs_GW3965_300nM	ABCC12	1.01	0	0
DMSO_vs_T0901317_30nM	ABCC12	1.01	0	0
DMSO_vs_T0901317_100nM	ABCC12	1.01	0	0
DMSO_vs_GW3965_30nM	ABCC2	0.341	-0.35	0.328
DMSO_vs_GW3965_300nM	ABCC2	0.627	-0.25	0.368
DMSO_vs_T0901317_30nM	ABCC2	0.598	-0.22	0.348
DMSO_vs_T0901317_100nM	ABCC2	0.827	-0.11	0.342
DMSO_vs_GW3965_30nM	ABCC3	0.688	-0.03	67.3933
DMSO_vs_GW3965_300nM	ABCC3	0.00998	-0.18	65.374
DMSO_vs_T0901317_30nM	ABCC3	0.297	-0.08	64.746
DMSO_vs_T0901317_100nM	ABCC3	0.000314	-0.19	64.936
DMSO_vs_GW3965_30nM	ABCC4	0.772	-0.03	53.838
DMSO_vs_GW3965_300nM	ABCC4	0.974	0	53.418
DMSO_vs_T0901317_30nM	ABCC4	0.332	0.07	54.9733
DMSO_vs_T0901317_100nM	ABCC4	0.0806	0.1	56.89
DMSO_vs_GW3965_30nM	ABCC5	9.3e-10	0.24	49.4433
DMSO_vs_GW3965_300nM	ABCC5	3.17e-06	0.27	46.7967
DMSO_vs_T0901317_30nM	ABCC5	0.00427	0.13	46.9567
DMSO_vs_T0901317_100nM	ABCC5	0.381	0.05	43.55
DMSO_vs_GW3965_30nM	ABCC6	0.0193	0.28	5.39
DMSO_vs_GW3965_300nM	ABCC6	6.64e-05	0.42	5.73
DMSO_vs_T0901317_30nM	ABCC6	0.134	0.19	5.36
DMSO_vs_T0901317_100nM	ABCC6	0.000636	0.36	5.25333
DMSO_vs_GW3965_30nM	ABCC8	1.01	0	0
DMSO_vs_GW3965_300nM	ABCC8	1.01	0	0
DMSO_vs_T0901317_30nM	ABCC8	1.01	0	0
DMSO_vs_T0901317_100nM	ABCC8	1.01	0	0
DMSO_vs_GW3965_30nM	ABCC9	1.01	3.61	0.00333333
DMSO_vs_GW3965_300nM	ABCC9	1.01	0.55	0
DMSO_vs_T0901317_30nM	ABCC9	1.01	1.6	0
DMSO_vs_T0901317_100nM	ABCC9	1.01	3.49	0.00333333
DMSO_vs_GW3965_30nM	ABCD1	1e-300	1.67	95.03
DMSO_vs_GW3965_300nM	ABCD1	1e-300	2.03	114.383
DMSO_vs_T0901317_30nM	ABCD1	2.14e-227	1.49	85.34
DMSO_vs_T0901317_100nM	ABCD1	1e-300	1.72	97.4533
DMSO_vs_GW3965_30nM	ABCD2	0.873	0.11	0.126667
DMSO_vs_GW3965_300nM	ABCD2	0.973	0.02	0.116
DMSO_vs_T0901317_30nM	ABCD2	0.728	0.21	0.126667
DMSO_vs_T0901317_100nM	ABCD2	0.755	0.18	0.136667
DMSO_vs_GW3965_30nM	ABCD3	0.109	-0.16	17.35
DMSO_vs_GW3965_300nM	ABCD3	0.0541	-0.2	17.02
DMSO_vs_T0901317_30nM	ABCD3	0.334	-0.11	17.042
DMSO_vs_T0901317_100nM	ABCD3	0.389	-0.09	17.254
DMSO_vs_GW3965_30nM	ABCD4	0.000198	0.22	69.19
DMSO_vs_GW3965_300nM	ABCD4	1.94e-7	0.31	66.91
DMSO_vs_T0901317_30nM	ABCD4	0.0325	0.15	63.6767
DMSO_vs_T0901317_100nM	ABCD4	0.00188	0.19	62.5233
DMSO_vs_GW3965_30nM	ABCE1	1.54e-16	-0.38	54.176
DMSO_vs_GW3965_300nM	ABCE1	1.13e-17	-0.49	53.146
DMSO_vs_T0901317_30nM	ABCE1	5.35e-06	-0.23	54.338
DMSO_vs_T0901317_100nM	ABCE1	9.75e-8	-0.25	53.9
DMSO_vs_GW3965_30nM	ABCF1	0.0884	-0.09	45.674
DMSO_vs_GW3965_300nM	ABCF1	0.104	-0.1	45.73
DMSO_vs_T0901317_30nM	ABCF1	0.0734	-0.11	46.176
DMSO_vs_T0901317_100nM	ABCF1	0.00346	-0.14	45.752
DMSO_vs_GW3965_30nM	ABCF2	2.3e-06	-0.23	35.812
DMSO_vs_GW3965_300nM	ABCF2	1.43e-05	-0.25	35.338
DMSO_vs_T0901317_30nM	ABCF2	9.9e-05	-0.21	35.966
DMSO_vs_T0901317_100nM	ABCF2	3.52e-7	-0.27	35.278
DMSO_vs_GW3965_30nM	ABCF3	0.389	-0.05	48.252
DMSO_vs_GW3965_300nM	ABCF3	0.922	-0.01	49.044
DMSO_vs_T0901317_30nM	ABCF3	0.545	-0.05	48.33
DMSO_vs_T0901317_100nM	ABCF3	0.0647	-0.1	48.148
DMSO_vs_GW3965_30nM	ABCG1	1e-300	4.32	175.52
DMSO_vs_GW3965_300nM	ABCG1	1e-300	4.93	255.01
DMSO_vs_T0901317_30nM	ABCG1	1e-300	4.2	164.95
DMSO_vs_T0901317_100nM	ABCG1	1e-300	4.64	218.71
DMSO_vs_GW3965_30nM	ABCG2	4.52e-05	-0.84	1.052
DMSO_vs_GW3965_300nM	ABCG2	4.96e-8	-1.3	0.988
DMSO_vs_T0901317_30nM	ABCG2	0.0094	-0.62	1.25667
DMSO_vs_T0901317_100nM	ABCG2	0.000789	-0.79	1.006
DMSO_vs_GW3965_30nM	ABCG4	1.01	1.38	0.0766667
DMSO_vs_GW3965_300nM	ABCG4	1.01	1.65	0.0366667
DMSO_vs_T0901317_30nM	ABCG4	1.01	0.1	0.0166667
DMSO_vs_T0901317_100nM	ABCG4	1.01	1.59	0.0333333
DMSO_vs_GW3965_30nM	ABCG5	1.01	0	0
DMSO_vs_GW3965_300nM	ABCG5	1.01	0	0
DMSO_vs_T0901317_30nM	ABCG5	1.01	2.01	0.00666667
DMSO_vs_T0901317_100nM	ABCG5	1.01	0	0
DMSO_vs_GW3965_30nM	ABCG8	1.01	0	0
DMSO_vs_GW3965_300nM	ABCG8	1.01	0	0
DMSO_vs_T0901317_30nM	ABCG8	1.01	0	0
DMSO_vs_T0901317_100nM	ABCG8	1.01	0	0
DMSO_vs_GW3965_30nM	ABHD1	1.01	0.21	0.226667
DMSO_vs_GW3965_300nM	ABHD1	0.925	-0.15	0.178
DMSO_vs_T0901317_30nM	ABHD1	1.01	-0.39	0.213333
DMSO_vs_T0901317_100nM	ABHD1	0.995	0.01	0.236
DMSO_vs_GW3965_30nM	ABHD10	0.00916	-0.21	21.348
DMSO_vs_GW3965_300nM	ABHD10	0.000636	-0.3	20.94
DMSO_vs_T0901317_30nM	ABHD10	0.0447	-0.18	21.312
DMSO_vs_T0901317_100nM	ABHD10	0.00972	-0.22	21.202
DMSO_vs_GW3965_30nM	ABHD11	0.971	0.01	24.698
DMSO_vs_GW3965_300nM	ABHD11	0.884	-0.03	24.68
DMSO_vs_T0901317_30nM	ABHD11	0.847	-0.03	25.5433
DMSO_vs_T0901317_100nM	ABHD11	0.153	-0.17	23.828
DMSO_vs_GW3965_30nM	ABHD12	0.0455	0.1	124.68
DMSO_vs_GW3965_300nM	ABHD12	0.167	0.1	119.736
DMSO_vs_T0901317_30nM	ABHD12	0.575	0.04	121.587
DMSO_vs_T0901317_100nM	ABHD12	0.922	-0.01	117.988
DMSO_vs_GW3965_30nM	ABHD12B	1.01	-1.64	0.014
DMSO_vs_GW3965_300nM	ABHD12B	1.01	1.26	0.0833333
DMSO_vs_T0901317_30nM	ABHD12B	1.01	-1.73	0.014
DMSO_vs_T0901317_100nM	ABHD12B	1.01	-1.71	0.014
DMSO_vs_GW3965_30nM	ABHD13	0.832	-0.03	6.436
DMSO_vs_GW3965_300nM	ABHD13	0.177	-0.13	6.198
DMSO_vs_T0901317_30nM	ABHD13	0.695	-0.04	6.306
DMSO_vs_T0901317_100nM	ABHD13	0.856	-0.02	6.318
DMSO_vs_GW3965_30nM	ABHD14A	0.47	0.11	15.7233
DMSO_vs_GW3965_300nM	ABHD14A	0.87	0.04	15.2167
DMSO_vs_T0901317_30nM	ABHD14A	0.973	0.01	15.012
DMSO_vs_T0901317_100nM	ABHD14A	0.982	0	14.54
DMSO_vs_GW3965_30nM	ABHD14A-ACY1	0.126	0.85	0.536667
DMSO_vs_GW3965_300nM	ABHD14A-ACY1	0.4	0.74	0.553333
DMSO_vs_T0901317_30nM	ABHD14A-ACY1	0.834	0.19	0.286667
DMSO_vs_T0901317_100nM	ABHD14A-ACY1	0.289	0.62	0.33
DMSO_vs_GW3965_30nM	ABHD14B	0.365	0.09	26.7533
DMSO_vs_GW3965_300nM	ABHD14B	0.037	0.19	27.6333
DMSO_vs_T0901317_30nM	ABHD14B	0.318	0.09	26.5933
DMSO_vs_T0901317_100nM	ABHD14B	0.606	-0.05	25.504
DMSO_vs_GW3965_30nM	ABHD15	3.61e-06	0.26	22.3533
DMSO_vs_GW3965_300nM	ABHD15	2.77e-16	0.45	24.58
DMSO_vs_T0901317_30nM	ABHD15	1.4e-06	0.24	23.0267
DMSO_vs_T0901317_100nM	ABHD15	4.16e-7	0.26	22.8167
DMSO_vs_GW3965_30nM	ABHD16A	0.284	0.09	55.0667
DMSO_vs_GW3965_300nM	ABHD16A	0.106	0.14	52.6667
DMSO_vs_T0901317_30nM	ABHD16A	0.651	0.05	54.04
DMSO_vs_T0901317_100nM	ABHD16A	0.891	-0.02	50.768
DMSO_vs_GW3965_30nM	ABHD16B	1.01	1.39	0.0966667
DMSO_vs_GW3965_300nM	ABHD16B	1.01	0.8	0.07
DMSO_vs_T0901317_30nM	ABHD16B	1.01	1.63	0.126667
DMSO_vs_T0901317_100nM	ABHD16B	1.01	0.96	0.0833333
DMSO_vs_GW3965_30nM	ABHD17A	0.000291	0.18	152.787
DMSO_vs_GW3965_300nM	ABHD17A	2.03e-05	0.25	150.37
DMSO_vs_T0901317_30nM	ABHD17A	0.136	0.09	143.453
DMSO_vs_T0901317_100nM	ABHD17A	0.0278	0.13	145.21
DMSO_vs_GW3965_30nM	ABHD17B	0.949	-0.01	10.044
DMSO_vs_GW3965_300nM	ABHD17B	0.566	-0.09	9.988
DMSO_vs_T0901317_30nM	ABHD17B	0.909	-0.02	9.772
DMSO_vs_T0901317_100nM	ABHD17B	0.815	0.04	10.2033
DMSO_vs_GW3965_30nM	ABHD17C	0.599	-0.38	0.29
DMSO_vs_GW3965_300nM	ABHD17C	0.575	-0.46	0.27
DMSO_vs_T0901317_30nM	ABHD17C	1.01	-0.17	0.346667
DMSO_vs_T0901317_100nM	ABHD17C	0.31	-0.8	0.29
DMSO_vs_GW3965_30nM	ABHD18	0.498	-0.07	11.474
DMSO_vs_GW3965_300nM	ABHD18	0.105	-0.18	11.316
DMSO_vs_T0901317_30nM	ABHD18	0.784	-0.04	11.502
DMSO_vs_T0901317_100nM	ABHD18	0.942	-0.01	11.836
DMSO_vs_GW3965_30nM	ABHD2	0.847	-0.01	94.7767
DMSO_vs_GW3965_300nM	ABHD2	0.737	0.03	101.137
DMSO_vs_T0901317_30nM	ABHD2	0.708	0.02	105.177
DMSO_vs_T0901317_100nM	ABHD2	0.0115	0.11	103.547
DMSO_vs_GW3965_30nM	ABHD3	0.887	-0.01	28.278
DMSO_vs_GW3965_300nM	ABHD3	0.996	0	28.558
DMSO_vs_T0901317_30nM	ABHD3	0.922	-0.01	28.744
DMSO_vs_T0901317_100nM	ABHD3	0.671	0.04	29.054
DMSO_vs_GW3965_30nM	ABHD4	1.19e-9	0.38	28.2833
DMSO_vs_GW3965_300nM	ABHD4	2.37e-18	0.56	30.7167
DMSO_vs_T0901317_30nM	ABHD4	2.5e-05	0.27	26.3533
DMSO_vs_T0901317_100nM	ABHD4	6.9e-16	0.49	29.5167
DMSO_vs_GW3965_30nM	ABHD5	0.00877	0.26	14.74
DMSO_vs_GW3965_300nM	ABHD5	0.0174	0.3	14.0167
DMSO_vs_T0901317_30nM	ABHD5	0.0174	0.25	15.0433
DMSO_vs_T0901317_100nM	ABHD5	0.00109	0.32	15.53
DMSO_vs_GW3965_30nM	ABHD6	0.558	0.07	7.892
DMSO_vs_GW3965_300nM	ABHD6	0.0649	0.18	8.43667
DMSO_vs_T0901317_30nM	ABHD6	0.678	0.06	7.874
DMSO_vs_T0901317_100nM	ABHD6	0.0988	0.16	8.9
DMSO_vs_GW3965_30nM	ABHD8	0.625	0.04	35.8233
DMSO_vs_GW3965_300nM	ABHD8	0.344	0.08	35.354
DMSO_vs_T0901317_30nM	ABHD8	0.917	0.01	35.5733
DMSO_vs_T0901317_100nM	ABHD8	0.369	-0.07	34.376
DMSO_vs_GW3965_30nM	ABI1	1	0	48.6667
DMSO_vs_GW3965_300nM	ABI1	0.909	-0.01	47.436
DMSO_vs_T0901317_30nM	ABI1	0.856	-0.02	47.96
DMSO_vs_T0901317_100nM	ABI1	0.7	0.03	48.224
DMSO_vs_GW3965_30nM	ABI2	0.901	-0.02	16.2767
DMSO_vs_GW3965_300nM	ABI2	0.365	-0.09	15.174
DMSO_vs_T0901317_30nM	ABI2	0.847	0.03	15.354
DMSO_vs_T0901317_100nM	ABI2	0.666	0.05	18.7967
DMSO_vs_GW3965_30nM	ABI3	0.298	0.07	237.073
DMSO_vs_GW3965_300nM	ABI3	0.0413	0.15	239.29
DMSO_vs_T0901317_30nM	ABI3	0.701	0.03	236.607
DMSO_vs_T0901317_100nM	ABI3	0.624	0.04	233.213
DMSO_vs_GW3965_30nM	ABI3BP	1.01	-0.71	0.018
DMSO_vs_GW3965_300nM	ABI3BP	1.01	-0.24	0.018
DMSO_vs_T0901317_30nM	ABI3BP	1.01	-1.53	0.018
DMSO_vs_T0901317_100nM	ABI3BP	1.01	-1.5	0.018
DMSO_vs_GW3965_30nM	ABL1	0.00452	-0.12	35.854
DMSO_vs_GW3965_300nM	ABL1	3.77e-05	-0.2	35.448
DMSO_vs_T0901317_30nM	ABL1	0.00416	-0.14	35.366
DMSO_vs_T0901317_100nM	ABL1	5.71e-11	-0.28	34.638
DMSO_vs_GW3965_30nM	ABL2	0.442	-0.06	8.718
DMSO_vs_GW3965_300nM	ABL2	0.177	-0.11	8.622
DMSO_vs_T0901317_30nM	ABL2	0.841	0.02	9.08333
DMSO_vs_T0901317_100nM	ABL2	0.154	0.09	9.58333
DMSO_vs_GW3965_30nM	ABLIM1	0.000387	-0.57	1.224
DMSO_vs_GW3965_300nM	ABLIM1	2.52e-9	-0.92	1.21
DMSO_vs_T0901317_30nM	ABLIM1	0.0153	-0.41	1.254
DMSO_vs_T0901317_100nM	ABLIM1	0.0665	-0.34	1.37333
DMSO_vs_GW3965_30nM	ABLIM2	0.774	0.2	0.368
DMSO_vs_GW3965_300nM	ABLIM2	0.882	-0.11	0.616667
DMSO_vs_T0901317_30nM	ABLIM2	0.515	0.41	0.626667
DMSO_vs_T0901317_100nM	ABLIM2	0.768	-0.24	0.846667
DMSO_vs_GW3965_30nM	ABLIM3	1.01	0.17	0.1
DMSO_vs_GW3965_300nM	ABLIM3	0.558	-0.57	0.143333
DMSO_vs_T0901317_30nM	ABLIM3	1.01	0.38	0.183333
DMSO_vs_T0901317_100nM	ABLIM3	0.923	-0.12	0.113333
DMSO_vs_GW3965_30nM	ABO	0.81	-0.06	0.836
DMSO_vs_GW3965_300nM	ABO	0.526	-0.15	0.836
DMSO_vs_T0901317_30nM	ABO	0.88	0.05	1.00333
DMSO_vs_T0901317_100nM	ABO	0.465	0.19	1.04667
DMSO_vs_GW3965_30nM	ABR	0.422	0.04	283.273
DMSO_vs_GW3965_300nM	ABR	0.62	0.03	282.574
DMSO_vs_T0901317_30nM	ABR	0.942	0.01	284.66
DMSO_vs_T0901317_100nM	ABR	0.141	-0.06	282.648
DMSO_vs_GW3965_30nM	ABRA	1.01	0	0
DMSO_vs_GW3965_300nM	ABRA	1.01	0	0
DMSO_vs_T0901317_30nM	ABRA	1.01	0	0
DMSO_vs_T0901317_100nM	ABRA	1.01	0	0
DMSO_vs_GW3965_30nM	ABRACL	0.000598	-0.21	78.51
DMSO_vs_GW3965_300nM	ABRACL	0.0195	-0.19	77.968
DMSO_vs_T0901317_30nM	ABRACL	0.249	-0.09	79.696
DMSO_vs_T0901317_100nM	ABRACL	0.496	-0.06	80.184
DMSO_vs_GW3965_30nM	ABT1	0.469	-0.08	17.534
DMSO_vs_GW3965_300nM	ABT1	0.723	0.05	17.804
DMSO_vs_T0901317_30nM	ABT1	0.401	-0.09	17.606
DMSO_vs_T0901317_100nM	ABT1	0.418	-0.09	17.59
DMSO_vs_GW3965_30nM	ABTB1	3.64e-32	0.54	46.3333
DMSO_vs_GW3965_300nM	ABTB1	2.05e-23	0.61	43.44
DMSO_vs_T0901317_30nM	ABTB1	4.27e-7	0.31	41.4667
DMSO_vs_T0901317_100nM	ABTB1	2.99e-8	0.31	38.5533
DMSO_vs_GW3965_30nM	ABTB2	0.235	0.39	0.463333
DMSO_vs_GW3965_300nM	ABTB2	0.000124	1.03	0.583333
DMSO_vs_T0901317_30nM	ABTB2	0.0789	0.57	0.536667
DMSO_vs_T0901317_100nM	ABTB2	9.87e-7	1.18	1.04
DMSO_vs_GW3965_30nM	AC002310.11	0.975	-0.04	0.24
DMSO_vs_GW3965_300nM	AC002310.11	0.187	1.93	1.49333
DMSO_vs_T0901317_30nM	AC002310.11	0.804	0.51	0.63
DMSO_vs_T0901317_100nM	AC002310.11	0.78	0.51	0.543333
DMSO_vs_GW3965_30nM	AC002310.13	1.01	-0.98	0.704
DMSO_vs_GW3965_300nM	AC002310.13	1.01	-1.62	0.704
DMSO_vs_T0901317_30nM	AC002310.13	1.01	-2.54	0.704
DMSO_vs_T0901317_100nM	AC002310.13	1.01	-0.19	0.956667
DMSO_vs_GW3965_30nM	AC002398.9	0.802	0.35	2.10667
DMSO_vs_GW3965_300nM	AC002398.9	0.875	0.23	1.9
DMSO_vs_T0901317_30nM	AC002398.9	0.201	-0.94	1.178
DMSO_vs_T0901317_100nM	AC002398.9	0.115	1.35	3.47333
DMSO_vs_GW3965_30nM	AC002985.3	1.01	0	0
DMSO_vs_GW3965_300nM	AC002985.3	1.01	0.47	0.00666667
DMSO_vs_T0901317_30nM	AC002985.3	1.01	0.79	0
DMSO_vs_T0901317_100nM	AC002985.3	1.01	2.97	0.0633333
DMSO_vs_GW3965_30nM	AC003002.4	1.01	-0.7	0.066
DMSO_vs_GW3965_300nM	AC003002.4	1.01	-3.01	0.066
DMSO_vs_T0901317_30nM	AC003002.4	1.01	-2.76	0.066
DMSO_vs_T0901317_100nM	AC003002.4	1.01	-1.33	0.066
DMSO_vs_GW3965_30nM	AC003002.6	1.01	0.26	0.693333
DMSO_vs_GW3965_300nM	AC003002.6	0.707	0.43	0.646667
DMSO_vs_T0901317_30nM	AC003002.6	1.01	-0.04	0.448
DMSO_vs_T0901317_100nM	AC003002.6	0.882	-0.23	0.408
DMSO_vs_GW3965_30nM	AC003005.4	1.01	1.11	0
DMSO_vs_GW3965_300nM	AC003005.4	1.01	1.49	0.0633333
DMSO_vs_T0901317_30nM	AC003005.4	1.01	1.58	0.0566667
DMSO_vs_T0901317_100nM	AC003005.4	1.01	1.86	0
DMSO_vs_GW3965_30nM	AC003006.7	1.01	0.15	0
DMSO_vs_GW3965_300nM	AC003006.7	1.01	-0.18	0
DMSO_vs_T0901317_30nM	AC003006.7	1.01	-0.18	0
DMSO_vs_T0901317_100nM	AC003006.7	1.01	0.72	0
DMSO_vs_GW3965_30nM	AC004076.7	1.01	1.23	0
DMSO_vs_GW3965_300nM	AC004076.7	1.01	1.09	0
DMSO_vs_T0901317_30nM	AC004076.7	1.01	1.12	0
DMSO_vs_T0901317_100nM	AC004076.7	1.01	1.43	0
DMSO_vs_GW3965_30nM	AC004076.9	1.01	0.07	0.0866667
DMSO_vs_GW3965_300nM	AC004076.9	1.01	0.15	0.123333
DMSO_vs_T0901317_30nM	AC004076.9	1.01	1.15	0.213333
DMSO_vs_T0901317_100nM	AC004076.9	1.01	2.42	0.636667
DMSO_vs_GW3965_30nM	AC004158.1	1.01	0	0
DMSO_vs_GW3965_300nM	AC004158.1	1.01	0.47	0.0166667
DMSO_vs_T0901317_30nM	AC004158.1	1.01	0	0
DMSO_vs_T0901317_100nM	AC004158.1	1.01	2.64	0.07
DMSO_vs_GW3965_30nM	AC004381.6	0.00994	-0.43	5.298
DMSO_vs_GW3965_300nM	AC004381.6	8.1e-06	-0.67	5.182
DMSO_vs_T0901317_30nM	AC004381.6	0.0347	-0.37	5.324
DMSO_vs_T0901317_100nM	AC004381.6	0.00384	-0.46	5.078
DMSO_vs_GW3965_30nM	AC004754.3	1.01	-0.01	0
DMSO_vs_GW3965_300nM	AC004754.3	1.01	1.57	0.0366667
DMSO_vs_T0901317_30nM	AC004754.3	1.01	-0.11	0
DMSO_vs_T0901317_100nM	AC004754.3	1.01	2.21	0.0566667
DMSO_vs_GW3965_30nM	AC004813.1	1.01	0	0
DMSO_vs_GW3965_300nM	AC004813.1	1.01	0	0
DMSO_vs_T0901317_30nM	AC004813.1	1.01	3.62	0.373333
DMSO_vs_T0901317_100nM	AC004813.1	1.01	2.33	0.136667
DMSO_vs_GW3965_30nM	AC004824.2	1.01	0	0
DMSO_vs_GW3965_300nM	AC004824.2	1.01	0	0
DMSO_vs_T0901317_30nM	AC004824.2	1.01	0	0
DMSO_vs_T0901317_100nM	AC004824.2	1.01	0	0
DMSO_vs_GW3965_30nM	AC004853.1	1.01	0	0
DMSO_vs_GW3965_300nM	AC004853.1	1.01	0	0
DMSO_vs_T0901317_30nM	AC004853.1	1.01	0	0
DMSO_vs_T0901317_100nM	AC004853.1	1.01	0	0
DMSO_vs_GW3965_30nM	AC004953.1	1.01	0	0
DMSO_vs_GW3965_300nM	AC004953.1	1.01	0	0
DMSO_vs_T0901317_30nM	AC004953.1	1.01	0	0
DMSO_vs_T0901317_100nM	AC004953.1	1.01	0	0
DMSO_vs_GW3965_30nM	AC005042.1	1.01	0	0
DMSO_vs_GW3965_300nM	AC005042.1	1.01	0	0
DMSO_vs_T0901317_30nM	AC005042.1	1.01	0	0
DMSO_vs_T0901317_100nM	AC005042.1	1.01	0	0
DMSO_vs_GW3965_30nM	AC005477.1	1.01	1.65	0.03
DMSO_vs_GW3965_300nM	AC005477.1	1.01	-2.11	0.006
DMSO_vs_T0901317_30nM	AC005477.1	1.01	-0.4	0.00666667
DMSO_vs_T0901317_100nM	AC005477.1	1.01	-1.79	0.006
DMSO_vs_GW3965_30nM	AC005480.1	1.01	0	0
DMSO_vs_GW3965_300nM	AC005480.1	1.01	0	0
DMSO_vs_T0901317_30nM	AC005480.1	1.01	0	0
DMSO_vs_T0901317_100nM	AC005480.1	1.01	0	0
DMSO_vs_GW3965_30nM	AC005779.2	1.01	-0.44	0.058
DMSO_vs_GW3965_300nM	AC005779.2	1.01	1.62	0.216667
DMSO_vs_T0901317_30nM	AC005779.2	1.01	1.15	0.173333
DMSO_vs_T0901317_100nM	AC005779.2	1.01	0.69	0.113333
DMSO_vs_GW3965_30nM	AC005943.2	0.0021	-3.1	0.592
DMSO_vs_GW3965_300nM	AC005943.2	0.0422	-1.99	0.606
DMSO_vs_T0901317_30nM	AC005943.2	0.599	-0.98	0.66
DMSO_vs_T0901317_100nM	AC005943.2	0.585	-1.02	0.574
DMSO_vs_GW3965_30nM	AC006026.2	1.01	0	0
DMSO_vs_GW3965_300nM	AC006026.2	1.01	0	0
DMSO_vs_T0901317_30nM	AC006026.2	1.01	0	0
DMSO_vs_T0901317_100nM	AC006026.2	1.01	0	0
DMSO_vs_GW3965_30nM	AC006328.4	1.01	0	0
DMSO_vs_GW3965_300nM	AC006328.4	1.01	0	0
DMSO_vs_T0901317_30nM	AC006328.4	1.01	0	0
DMSO_vs_T0901317_100nM	AC006328.4	1.01	0	0
DMSO_vs_GW3965_30nM	AC006386.1	1.01	0	0
DMSO_vs_GW3965_300nM	AC006386.1	1.01	0	0
DMSO_vs_T0901317_30nM	AC006386.1	1.01	0	0
DMSO_vs_T0901317_100nM	AC006386.1	1.01	0	0
DMSO_vs_GW3965_30nM	AC006445.1	1.01	0	0
DMSO_vs_GW3965_300nM	AC006445.1	1.01	0	0
DMSO_vs_T0901317_30nM	AC006445.1	1.01	0	0
DMSO_vs_T0901317_100nM	AC006445.1	1.01	0	0
DMSO_vs_GW3965_30nM	AC006449.2	1.01	0	0
DMSO_vs_GW3965_300nM	AC006449.2	1.01	0	0
DMSO_vs_T0901317_30nM	AC006449.2	1.01	0	0
DMSO_vs_T0901317_100nM	AC006449.2	1.01	0	0
DMSO_vs_GW3965_30nM	AC006486.9	1.01	-0.56	0
DMSO_vs_GW3965_300nM	AC006486.9	1.01	0.68	0.116667
DMSO_vs_T0901317_30nM	AC006486.9	1.01	-0.44	0
DMSO_vs_T0901317_100nM	AC006486.9	1.01	-0.22	0
DMSO_vs_GW3965_30nM	AC006538.4	1.01	-0.33	0
DMSO_vs_GW3965_300nM	AC006538.4	1.01	-0.91	0
DMSO_vs_T0901317_30nM	AC006538.4	1.01	-0.84	0
DMSO_vs_T0901317_100nM	AC006538.4	1.01	0.53	0
DMSO_vs_GW3965_30nM	AC006994.3	1.01	0	0
DMSO_vs_GW3965_300nM	AC006994.3	1.01	0	0
DMSO_vs_T0901317_30nM	AC006994.3	1.01	0	0
DMSO_vs_T0901317_100nM	AC006994.3	1.01	0	0
DMSO_vs_GW3965_30nM	AC007040.11	1.01	3.11	0.00666667
DMSO_vs_GW3965_300nM	AC007040.11	1.01	1.64	0.00333333
DMSO_vs_T0901317_30nM	AC007040.11	1.01	4.9	0.014
DMSO_vs_T0901317_100nM	AC007040.11	1.01	2.79	0.00333333
DMSO_vs_GW3965_30nM	AC007163.2	1.01	0	0
DMSO_vs_GW3965_300nM	AC007163.2	1.01	0	0
DMSO_vs_T0901317_30nM	AC007163.2	1.01	0	0
DMSO_vs_T0901317_100nM	AC007163.2	1.01	0	0
DMSO_vs_GW3965_30nM	AC007192.4	0.0674	-1.33	0.348
DMSO_vs_GW3965_300nM	AC007192.4	0.921	-0.14	0.406667
DMSO_vs_T0901317_30nM	AC007192.4	0.06	-1.77	0.372
DMSO_vs_T0901317_100nM	AC007192.4	0.844	-0.2	0.406667
DMSO_vs_GW3965_30nM	AC007326.1	1.01	1.64	0.773333
DMSO_vs_GW3965_300nM	AC007326.1	1.01	0.55	0.686667
DMSO_vs_T0901317_30nM	AC007326.1	1.01	0	0
DMSO_vs_T0901317_100nM	AC007326.1	1.01	0	0
DMSO_vs_GW3965_30nM	AC007557.5	1.01	0	0
DMSO_vs_GW3965_300nM	AC007557.5	1.01	0	0
DMSO_vs_T0901317_30nM	AC007557.5	1.01	0	0
DMSO_vs_T0901317_100nM	AC007557.5	1.01	0	0
DMSO_vs_GW3965_30nM	AC007906.1	1.01	0.89	0.01
DMSO_vs_GW3965_300nM	AC007906.1	1.01	0	0
DMSO_vs_T0901317_30nM	AC007906.1	1.01	0	0
DMSO_vs_T0901317_100nM	AC007906.1	1.01	0	0
DMSO_vs_GW3965_30nM	AC008074.1	1.01	0	0
DMSO_vs_GW3965_300nM	AC008074.1	1.01	0	0
DMSO_vs_T0901317_30nM	AC008074.1	1.01	0	0
DMSO_vs_T0901317_100nM	AC008074.1	1.01	3.87	0.0366667
DMSO_vs_GW3965_30nM	AC008522.1	1.01	-0.46	0.086
DMSO_vs_GW3965_300nM	AC008522.1	0.866	0.23	0.128
DMSO_vs_T0901317_30nM	AC008522.1	1.01	-0.21	0.1
DMSO_vs_T0901317_100nM	AC008522.1	0.977	-0.03	0.094
DMSO_vs_GW3965_30nM	AC008622.1	1.01	0	0
DMSO_vs_GW3965_300nM	AC008622.1	1.01	0	0
DMSO_vs_T0901317_30nM	AC008622.1	1.01	0	0
DMSO_vs_T0901317_100nM	AC008622.1	1.01	0	0
DMSO_vs_GW3965_30nM	AC008641.1	1.01	0	0
DMSO_vs_GW3965_300nM	AC008641.1	1.01	0	0
DMSO_vs_T0901317_30nM	AC008641.1	1.01	0	0
DMSO_vs_T0901317_100nM	AC008641.1	1.01	0	0
DMSO_vs_GW3965_30nM	AC008686.1	1.01	0	0
DMSO_vs_GW3965_300nM	AC008686.1	1.01	0	0
DMSO_vs_T0901317_30nM	AC008686.1	1.01	0	0
DMSO_vs_T0901317_100nM	AC008686.1	1.01	0	0
DMSO_vs_GW3965_30nM	AC008759.1	1.01	0	0
DMSO_vs_GW3965_300nM	AC008759.1	1.01	0	0
DMSO_vs_T0901317_30nM	AC008759.1	1.01	0	0
DMSO_vs_T0901317_100nM	AC008759.1	1.01	0	0
DMSO_vs_GW3965_30nM	AC008810.1	1.01	1.08	0.613333
DMSO_vs_GW3965_300nM	AC008810.1	1.01	1.67	1.01
DMSO_vs_T0901317_30nM	AC008810.1	1.01	0.04	0.463333
DMSO_vs_T0901317_100nM	AC008810.1	1.01	0.8	0.46
DMSO_vs_GW3965_30nM	AC008914.1	1.01	0	0
DMSO_vs_GW3965_300nM	AC008914.1	1.01	0	0
DMSO_vs_T0901317_30nM	AC008914.1	1.01	0	0
DMSO_vs_T0901317_100nM	AC008914.1	1.01	0	0
DMSO_vs_GW3965_30nM	AC009022.1	1.01	0.72	0.18
DMSO_vs_GW3965_300nM	AC009022.1	1.01	1.05	0.362
DMSO_vs_T0901317_30nM	AC009022.1	1.01	0.45	0.213333
DMSO_vs_T0901317_100nM	AC009022.1	1.01	1.14	0.194
DMSO_vs_GW3965_30nM	AC009060.2	1.01	0	1.146
DMSO_vs_GW3965_300nM	AC009060.2	1.01	-0.79	0.848
DMSO_vs_T0901317_30nM	AC009060.2	1.01	-0.89	0.814
DMSO_vs_T0901317_100nM	AC009060.2	1.01	-0.03	1.052
DMSO_vs_GW3965_30nM	AC009060.3	1.01	-0.56	0.024
DMSO_vs_GW3965_300nM	AC009060.3	1.01	-0.94	0.024
DMSO_vs_T0901317_30nM	AC009060.3	1.01	1.76	0.186667
DMSO_vs_T0901317_100nM	AC009060.3	1.01	0.09	0.024
DMSO_vs_GW3965_30nM	AC009065.4	1.01	-0.9	0.284
DMSO_vs_GW3965_300nM	AC009065.4	1.01	-1.18	0.296
DMSO_vs_T0901317_30nM	AC009065.4	1.01	-1.83	0.304
DMSO_vs_T0901317_100nM	AC009065.4	1.01	-0.62	0.284
DMSO_vs_GW3965_30nM	AC009121.2	1.01	0	0
DMSO_vs_GW3965_300nM	AC009121.2	1.01	0	0
DMSO_vs_T0901317_30nM	AC009121.2	1.01	0	0
DMSO_vs_T0901317_100nM	AC009121.2	1.01	0	0
DMSO_vs_GW3965_30nM	AC009133.22	0.0386	0.44	224.393
DMSO_vs_GW3965_300nM	AC009133.22	0.00138	0.55	217.623
DMSO_vs_T0901317_30nM	AC009133.22	0.178	0.24	190.653
DMSO_vs_T0901317_100nM	AC009133.22	0.11	0.31	197.59
DMSO_vs_GW3965_30nM	AC009133.23	1.01	2.13	0.0533333
DMSO_vs_GW3965_300nM	AC009133.23	1.01	0.22	0
DMSO_vs_T0901317_30nM	AC009133.23	1.01	0.29	0
DMSO_vs_T0901317_100nM	AC009133.23	1.01	0.2	0
DMSO_vs_GW3965_30nM	AC009336.19	1.01	0	0
DMSO_vs_GW3965_300nM	AC009336.19	1.01	0	0
DMSO_vs_T0901317_30nM	AC009336.19	1.01	0	0
DMSO_vs_T0901317_100nM	AC009336.19	1.01	0	0
DMSO_vs_GW3965_30nM	AC009491.1	1.01	0	0
DMSO_vs_GW3965_300nM	AC009491.1	1.01	0	0
DMSO_vs_T0901317_30nM	AC009491.1	1.01	0	0
DMSO_vs_T0901317_100nM	AC009491.1	1.01	0	0
DMSO_vs_GW3965_30nM	AC009491.2	1.01	0	0
DMSO_vs_GW3965_300nM	AC009491.2	1.01	0	0
DMSO_vs_T0901317_30nM	AC009491.2	1.01	0	0
DMSO_vs_T0901317_100nM	AC009491.2	1.01	0	0
DMSO_vs_GW3965_30nM	AC009758.1	1.01	1.74	0.02
DMSO_vs_GW3965_300nM	AC009758.1	1.01	0	0
DMSO_vs_T0901317_30nM	AC009758.1	1.01	0	0
DMSO_vs_T0901317_100nM	AC009758.1	1.01	0	0
DMSO_vs_GW3965_30nM	AC009950.1	0.913	0.16	4.982
DMSO_vs_GW3965_300nM	AC009950.1	0.717	0.46	6.16333
DMSO_vs_T0901317_30nM	AC009950.1	0.757	-0.49	3.746
DMSO_vs_T0901317_100nM	AC009950.1	0.887	-0.24	4.456
DMSO_vs_GW3965_30nM	AC009977.1	1.01	0	0
DMSO_vs_GW3965_300nM	AC009977.1	1.01	0	0
DMSO_vs_T0901317_30nM	AC009977.1	1.01	0	0
DMSO_vs_T0901317_100nM	AC009977.1	1.01	0	0
DMSO_vs_GW3965_30nM	AC010184.1	1.01	0	0
DMSO_vs_GW3965_300nM	AC010184.1	1.01	0	0
DMSO_vs_T0901317_30nM	AC010184.1	1.01	0	0
DMSO_vs_T0901317_100nM	AC010184.1	1.01	0	0
DMSO_vs_GW3965_30nM	AC010287.1	1.01	0	0
DMSO_vs_GW3965_300nM	AC010287.1	1.01	0	0
DMSO_vs_T0901317_30nM	AC010287.1	1.01	0	0
DMSO_vs_T0901317_100nM	AC010287.1	1.01	0	0
DMSO_vs_GW3965_30nM	AC010412.1	1.01	0	0
DMSO_vs_GW3965_300nM	AC010412.1	1.01	0	0
DMSO_vs_T0901317_30nM	AC010412.1	1.01	0	0
DMSO_vs_T0901317_100nM	AC010412.1	1.01	0	0
DMSO_vs_GW3965_30nM	AC010547.9	0.612	0.25	0.403333
DMSO_vs_GW3965_300nM	AC010547.9	0.519	0.32	0.396667
DMSO_vs_T0901317_30nM	AC010547.9	0.481	0.35	0.496667
DMSO_vs_T0901317_100nM	AC010547.9	0.904	-0.08	0.383333
DMSO_vs_GW3965_30nM	AC010642.1	0.128	0.42	0.85
DMSO_vs_GW3965_300nM	AC010642.1	0.118	0.39	0.876667
DMSO_vs_T0901317_30nM	AC010642.1	0.701	0.14	0.726
DMSO_vs_T0901317_100nM	AC010642.1	3.47e-06	0.82	1.18333
DMSO_vs_GW3965_30nM	AC010646.3	1.01	0	0
DMSO_vs_GW3965_300nM	AC010646.3	1.01	0	0
DMSO_vs_T0901317_30nM	AC010646.3	1.01	0.79	0.01
DMSO_vs_T0901317_100nM	AC010646.3	1.01	0	0
DMSO_vs_GW3965_30nM	AC010655.1	1.01	0	0
DMSO_vs_GW3965_300nM	AC010655.1	1.01	0	0
DMSO_vs_T0901317_30nM	AC010655.1	1.01	0	0
DMSO_vs_T0901317_100nM	AC010655.1	1.01	0	0
DMSO_vs_GW3965_30nM	AC011155.1	1.01	0	0
DMSO_vs_GW3965_300nM	AC011155.1	1.01	0	0
DMSO_vs_T0901317_30nM	AC011155.1	1.01	0	0
DMSO_vs_T0901317_100nM	AC011155.1	1.01	0	0
DMSO_vs_GW3965_30nM	AC011380.1	1.01	0	0
DMSO_vs_GW3965_300nM	AC011380.1	1.01	0	0
DMSO_vs_T0901317_30nM	AC011380.1	1.01	0	0
DMSO_vs_T0901317_100nM	AC011380.1	1.01	0	0
DMSO_vs_GW3965_30nM	AC011513.3	1.01	0	0
DMSO_vs_GW3965_300nM	AC011513.3	1.01	0	0
DMSO_vs_T0901317_30nM	AC011513.3	1.01	0	0
DMSO_vs_T0901317_100nM	AC011513.3	1.01	0	0
DMSO_vs_GW3965_30nM	AC011530.4	1.01	-2.79	0.186
DMSO_vs_GW3965_300nM	AC011530.4	1.01	-1.33	0.164
DMSO_vs_T0901317_30nM	AC011530.4	1.01	-1.05	0.214
DMSO_vs_T0901317_100nM	AC011530.4	1.01	-1.25	0.186
DMSO_vs_GW3965_30nM	AC012005.3	1.01	0	0
DMSO_vs_GW3965_300nM	AC012005.3	1.01	0	0
DMSO_vs_T0901317_30nM	AC012005.3	1.01	0	0
DMSO_vs_T0901317_100nM	AC012005.3	1.01	0	0
DMSO_vs_GW3965_30nM	AC012005.4	1.01	0	0
DMSO_vs_GW3965_300nM	AC012005.4	1.01	0	0
DMSO_vs_T0901317_30nM	AC012005.4	1.01	0	0
DMSO_vs_T0901317_100nM	AC012005.4	1.01	0	0
DMSO_vs_GW3965_30nM	AC012363.2	1.01	0	0
DMSO_vs_GW3965_300nM	AC012363.2	1.01	0	0
DMSO_vs_T0901317_30nM	AC012363.2	1.01	0	0
DMSO_vs_T0901317_100nM	AC012363.2	1.01	0	0
DMSO_vs_GW3965_30nM	AC013269.5	1.01	0	0
DMSO_vs_GW3965_300nM	AC013269.5	1.01	0	0
DMSO_vs_T0901317_30nM	AC013269.5	1.01	0	0
DMSO_vs_T0901317_100nM	AC013269.5	1.01	0	0
DMSO_vs_GW3965_30nM	AC013286.1	1.01	0	0
DMSO_vs_GW3965_300nM	AC013286.1	1.01	0	0
DMSO_vs_T0901317_30nM	AC013286.1	1.01	0	0
DMSO_vs_T0901317_100nM	AC013286.1	1.01	0	0
DMSO_vs_GW3965_30nM	AC013461.1	0.018	-0.21	6.572
DMSO_vs_GW3965_300nM	AC013461.1	0.0189	-0.21	6.534
DMSO_vs_T0901317_30nM	AC013461.1	0.574	-0.07	6.738
DMSO_vs_T0901317_100nM	AC013461.1	0.0663	-0.16	6.642
DMSO_vs_GW3965_30nM	AC015688.3	1.01	-0.23	0.34
DMSO_vs_GW3965_300nM	AC015688.3	1.01	-1.53	0.114
DMSO_vs_T0901317_30nM	AC015688.3	1.01	-1.49	0.114
DMSO_vs_T0901317_100nM	AC015688.3	1.01	-1.46	0.114
DMSO_vs_GW3965_30nM	AC016142.1	1.01	-0.56	0.024
DMSO_vs_GW3965_300nM	AC016142.1	1.01	1.61	0.11
DMSO_vs_T0901317_30nM	AC016142.1	1.01	1.84	0.103333
DMSO_vs_T0901317_100nM	AC016142.1	1.01	0.09	0.044
DMSO_vs_GW3965_30nM	AC016549.1	1.01	-0.73	0.088
DMSO_vs_GW3965_300nM	AC016549.1	0.725	-0.55	0.084
DMSO_vs_T0901317_30nM	AC016549.1	1.01	-0.17	0.0933333
DMSO_vs_T0901317_100nM	AC016549.1	1.01	-0.84	0.088
DMSO_vs_GW3965_30nM	AC016577.1	1.01	0	0
DMSO_vs_GW3965_300nM	AC016577.1	1.01	0	0
DMSO_vs_T0901317_30nM	AC016577.1	1.01	0	0
DMSO_vs_T0901317_100nM	AC016577.1	1.01	0	0
DMSO_vs_GW3965_30nM	AC016734.1	1.01	0	0
DMSO_vs_GW3965_300nM	AC016734.1	1.01	0	0
DMSO_vs_T0901317_30nM	AC016734.1	1.01	0	0
DMSO_vs_T0901317_100nM	AC016734.1	1.01	0	0
DMSO_vs_GW3965_30nM	AC016753.2	1.01	0	0
DMSO_vs_GW3965_300nM	AC016753.2	1.01	0	0
DMSO_vs_T0901317_30nM	AC016753.2	1.01	0	0
DMSO_vs_T0901317_100nM	AC016753.2	1.01	0	0
DMSO_vs_GW3965_30nM	AC017028.10	1.01	0	0
DMSO_vs_GW3965_300nM	AC017028.10	1.01	1.76	0.3
DMSO_vs_T0901317_30nM	AC017028.10	1.01	0	0
DMSO_vs_T0901317_100nM	AC017028.10	1.01	0	0
DMSO_vs_GW3965_30nM	AC017081.1	1.01	-0.56	0.6
DMSO_vs_GW3965_300nM	AC017081.1	1.01	0.25	0.774
DMSO_vs_T0901317_30nM	AC017081.1	1.01	-0.68	0.644
DMSO_vs_T0901317_100nM	AC017081.1	1.01	1.08	1.15333
DMSO_vs_GW3965_30nM	AC018512.1	1.01	0	0
DMSO_vs_GW3965_300nM	AC018512.1	1.01	0	0
DMSO_vs_T0901317_30nM	AC018512.1	1.01	0	0
DMSO_vs_T0901317_100nM	AC018512.1	1.01	0	0
DMSO_vs_GW3965_30nM	AC018755.18	0.453	-1.11	6.664
DMSO_vs_GW3965_300nM	AC018755.18	0.359	-1.48	6.864
DMSO_vs_T0901317_30nM	AC018755.18	0.0686	-2.59	6.664
DMSO_vs_T0901317_100nM	AC018755.18	0.294	-1.56	6.68
DMSO_vs_GW3965_30nM	AC018867.1	1.01	0	0
DMSO_vs_GW3965_300nM	AC018867.1	1.01	0	0
DMSO_vs_T0901317_30nM	AC018867.1	1.01	0	0
DMSO_vs_T0901317_100nM	AC018867.1	1.01	0	0
DMSO_vs_GW3965_30nM	AC018902.1	1.01	0	0
DMSO_vs_GW3965_300nM	AC018902.1	1.01	0	0
DMSO_vs_T0901317_30nM	AC018902.1	1.01	0	0
DMSO_vs_T0901317_100nM	AC018902.1	1.01	0	0
DMSO_vs_GW3965_30nM	AC019206.1	1.01	0	0
DMSO_vs_GW3965_300nM	AC019206.1	1.01	0	0
DMSO_vs_T0901317_30nM	AC019206.1	1.01	0	0
DMSO_vs_T0901317_100nM	AC019206.1	1.01	0	0
DMSO_vs_GW3965_30nM	AC021106.1	1.01	0	0
DMSO_vs_GW3965_300nM	AC021106.1	1.01	0	0
DMSO_vs_T0901317_30nM	AC021106.1	1.01	0	0
DMSO_vs_T0901317_100nM	AC021106.1	1.01	0	0
DMSO_vs_GW3965_30nM	AC022210.1	1.01	0	0
DMSO_vs_GW3965_300nM	AC022210.1	1.01	0	0
DMSO_vs_T0901317_30nM	AC022210.1	1.01	0	0
DMSO_vs_T0901317_100nM	AC022210.1	1.01	0	0
DMSO_vs_GW3965_30nM	AC022405.1	1.01	0	0
DMSO_vs_GW3965_300nM	AC022405.1	1.01	0	0
DMSO_vs_T0901317_30nM	AC022405.1	1.01	0	0
DMSO_vs_T0901317_100nM	AC022405.1	1.01	0	0
DMSO_vs_GW3965_30nM	AC022819.2	1.01	0	0
DMSO_vs_GW3965_300nM	AC022819.2	1.01	0	0
DMSO_vs_T0901317_30nM	AC022819.2	1.01	0	0
DMSO_vs_T0901317_100nM	AC022819.2	1.01	0	0
DMSO_vs_GW3965_30nM	AC024060.1	1.01	0	0
DMSO_vs_GW3965_300nM	AC024060.1	1.01	0	0
DMSO_vs_T0901317_30nM	AC024060.1	1.01	0	0
DMSO_vs_T0901317_100nM	AC024060.1	1.01	0	0
DMSO_vs_GW3965_30nM	AC024361.1	1.01	0	0
DMSO_vs_GW3965_300nM	AC024361.1	1.01	0	0
DMSO_vs_T0901317_30nM	AC024361.1	1.01	0	0
DMSO_vs_T0901317_100nM	AC024361.1	1.01	0	0
DMSO_vs_GW3965_30nM	AC024592.12	0.396	-0.25	4.00333
DMSO_vs_GW3965_300nM	AC024592.12	0.261	-0.73	3.70333
DMSO_vs_T0901317_30nM	AC024592.12	0.0344	-0.48	3.504
DMSO_vs_T0901317_100nM	AC024592.12	0.104	-0.5	4.01
DMSO_vs_GW3965_30nM	AC025263.3	1.01	0	0
DMSO_vs_GW3965_300nM	AC025263.3	1.01	0	0
DMSO_vs_T0901317_30nM	AC025263.3	1.01	0	0
DMSO_vs_T0901317_100nM	AC025263.3	1.01	2.47	0.04
DMSO_vs_GW3965_30nM	AC026248.1	1.01	-1.43	0.054
DMSO_vs_GW3965_300nM	AC026248.1	1.01	1.3	0.12
DMSO_vs_T0901317_30nM	AC026248.1	1.01	-0.81	0.054
DMSO_vs_T0901317_100nM	AC026248.1	1.01	2.81	0.543333
DMSO_vs_GW3965_30nM	AC026449.1	1.01	0	0
DMSO_vs_GW3965_300nM	AC026449.1	1.01	0	0
DMSO_vs_T0901317_30nM	AC026449.1	1.01	0	0
DMSO_vs_T0901317_100nM	AC026449.1	1.01	0	0
DMSO_vs_GW3965_30nM	AC037459.4	1.01	-0.1	0.194
DMSO_vs_GW3965_300nM	AC037459.4	0.786	0.35	0.29
DMSO_vs_T0901317_30nM	AC037459.4	1.01	-0.35	0.168
DMSO_vs_T0901317_100nM	AC037459.4	1.01	-0.45	0.168
DMSO_vs_GW3965_30nM	AC055733.1	1.01	-0.56	0.028
DMSO_vs_GW3965_300nM	AC055733.1	1.01	-0.94	0.028
DMSO_vs_T0901317_30nM	AC055733.1	1.01	-0.66	0.028
DMSO_vs_T0901317_100nM	AC055733.1	1.01	-0.63	0.028
DMSO_vs_GW3965_30nM	AC055866.1	1.01	0	0
DMSO_vs_GW3965_300nM	AC055866.1	1.01	0	0
DMSO_vs_T0901317_30nM	AC055866.1	1.01	0	0
DMSO_vs_T0901317_100nM	AC055866.1	1.01	0	0
DMSO_vs_GW3965_30nM	AC063956.1	1.01	0	0
DMSO_vs_GW3965_300nM	AC063956.1	1.01	0	0
DMSO_vs_T0901317_30nM	AC063956.1	1.01	0	0
DMSO_vs_T0901317_100nM	AC063956.1	1.01	0	0
DMSO_vs_GW3965_30nM	AC064829.1	1.01	0	0
DMSO_vs_GW3965_300nM	AC064829.1	1.01	0	0
DMSO_vs_T0901317_30nM	AC064829.1	1.01	0	0
DMSO_vs_T0901317_100nM	AC064829.1	1.01	0	0
DMSO_vs_GW3965_30nM	AC066615.1	1.01	0.16	0
DMSO_vs_GW3965_300nM	AC066615.1	1.01	-0.94	0
DMSO_vs_T0901317_30nM	AC066615.1	1.01	0.07	0.0566667
DMSO_vs_T0901317_100nM	AC066615.1	1.01	2.61	0.253333
DMSO_vs_GW3965_30nM	AC068533.7	1.01	0.36	0.286
DMSO_vs_GW3965_300nM	AC068533.7	0.128	1.75	0.786667
DMSO_vs_T0901317_30nM	AC068533.7	1.01	1.49	0.676667
DMSO_vs_T0901317_100nM	AC068533.7	0.246	1.35	0.47
DMSO_vs_GW3965_30nM	AC069063.1	1.01	0	0
DMSO_vs_GW3965_300nM	AC069063.1	1.01	0	0
DMSO_vs_T0901317_30nM	AC069063.1	1.01	0	0
DMSO_vs_T0901317_100nM	AC069063.1	1.01	0	0
DMSO_vs_GW3965_30nM	AC069063.2	1.01	0	0
DMSO_vs_GW3965_300nM	AC069063.2	1.01	0	0
DMSO_vs_T0901317_30nM	AC069063.2	1.01	0	0
DMSO_vs_T0901317_100nM	AC069063.2	1.01	0	0
DMSO_vs_GW3965_30nM	AC069368.3	1.01	0.18	0.486667
DMSO_vs_GW3965_300nM	AC069368.3	0.141	1.2	1.09667
DMSO_vs_T0901317_30nM	AC069368.3	1.01	0.32	0.568
DMSO_vs_T0901317_100nM	AC069368.3	0.939	-0.13	0.29
DMSO_vs_GW3965_30nM	AC069499.1	1.01	0	0
DMSO_vs_GW3965_300nM	AC069499.1	1.01	0	0
DMSO_vs_T0901317_30nM	AC069499.1	1.01	0	0
DMSO_vs_T0901317_100nM	AC069499.1	1.01	0	0
DMSO_vs_GW3965_30nM	AC073072.1	1.01	0	0
DMSO_vs_GW3965_300nM	AC073072.1	1.01	0	0
DMSO_vs_T0901317_30nM	AC073072.1	1.01	0	0
DMSO_vs_T0901317_100nM	AC073072.1	1.01	0	0
DMSO_vs_GW3965_30nM	AC073130.2	1.01	0	0
DMSO_vs_GW3965_300nM	AC073130.2	1.01	0	0
DMSO_vs_T0901317_30nM	AC073130.2	1.01	0	0
DMSO_vs_T0901317_100nM	AC073130.2	1.01	0	0
DMSO_vs_GW3965_30nM	AC073333.1	1.01	0.89	0.386667
DMSO_vs_GW3965_300nM	AC073333.1	1.01	0.39	0.283333
DMSO_vs_T0901317_30nM	AC073333.1	1.01	-1.62	0.182
DMSO_vs_T0901317_100nM	AC073333.1	1.01	0.48	0.256
DMSO_vs_GW3965_30nM	AC073610.5	1.01	0	0
DMSO_vs_GW3965_300nM	AC073610.5	1.01	0	0
DMSO_vs_T0901317_30nM	AC073610.5	1.01	0.79	0.04
DMSO_vs_T0901317_100nM	AC073610.5	1.01	0	0
DMSO_vs_GW3965_30nM	AC073657.1	1.01	0	0
DMSO_vs_GW3965_300nM	AC073657.1	1.01	0	0
DMSO_vs_T0901317_30nM	AC073657.1	1.01	0	0
DMSO_vs_T0901317_100nM	AC073657.1	1.01	0	0
DMSO_vs_GW3965_30nM	AC074033.1	1.01	0	0
DMSO_vs_GW3965_300nM	AC074033.1	1.01	0	0
DMSO_vs_T0901317_30nM	AC074033.1	1.01	0	0
DMSO_vs_T0901317_100nM	AC074033.1	1.01	0	0
DMSO_vs_GW3965_30nM	AC079355.1	1.01	0	0
DMSO_vs_GW3965_300nM	AC079355.1	1.01	0	0
DMSO_vs_T0901317_30nM	AC079355.1	1.01	0	0
DMSO_vs_T0901317_100nM	AC079355.1	1.01	0	0
DMSO_vs_GW3965_30nM	AC079907.1	1.01	0	0
DMSO_vs_GW3965_300nM	AC079907.1	1.01	0	0
DMSO_vs_T0901317_30nM	AC079907.1	1.01	0	0
DMSO_vs_T0901317_100nM	AC079907.1	1.01	0	0
DMSO_vs_GW3965_30nM	AC084219.2	0.858	0.17	0.776667
DMSO_vs_GW3965_300nM	AC084219.2	0.917	-0.07	0.623333
DMSO_vs_T0901317_30nM	AC084219.2	0.469	0.34	0.77
DMSO_vs_T0901317_100nM	AC084219.2	0.847	-0.21	0.636
DMSO_vs_GW3965_30nM	AC087350.1	1.01	0	0
DMSO_vs_GW3965_300nM	AC087350.1	1.01	0	0
DMSO_vs_T0901317_30nM	AC087350.1	1.01	0	0
DMSO_vs_T0901317_100nM	AC087350.1	1.01	0	0
DMSO_vs_GW3965_30nM	AC087392.1	1.01	0	0
DMSO_vs_GW3965_300nM	AC087392.1	1.01	0	0
DMSO_vs_T0901317_30nM	AC087392.1	1.01	0	0
DMSO_vs_T0901317_100nM	AC087392.1	1.01	0	0
DMSO_vs_GW3965_30nM	AC087651.1	1.01	0	0
DMSO_vs_GW3965_300nM	AC087651.1	1.01	0	0
DMSO_vs_T0901317_30nM	AC087651.1	1.01	0	0
DMSO_vs_T0901317_100nM	AC087651.1	1.01	0	0
DMSO_vs_GW3965_30nM	AC087651.2	1.01	0	0
DMSO_vs_GW3965_300nM	AC087651.2	1.01	0	0
DMSO_vs_T0901317_30nM	AC087651.2	1.01	0	0
DMSO_vs_T0901317_100nM	AC087651.2	1.01	0	0
DMSO_vs_GW3965_30nM	AC087762.1	1.01	-0.24	0.133333
DMSO_vs_GW3965_300nM	AC087762.1	0.28	-1.29	0.12
DMSO_vs_T0901317_30nM	AC087762.1	1.01	-0.23	0.134
DMSO_vs_T0901317_100nM	AC087762.1	0.984	0.03	0.143333
DMSO_vs_GW3965_30nM	AC090154.1	1.01	0	0
DMSO_vs_GW3965_300nM	AC090154.1	1.01	0	0
DMSO_vs_T0901317_30nM	AC090154.1	1.01	0	0
DMSO_vs_T0901317_100nM	AC090154.1	1.01	0	0
DMSO_vs_GW3965_30nM	AC090498.1	0.945	0.03	976.813
DMSO_vs_GW3965_300nM	AC090498.1	0.833	0.07	989.047
DMSO_vs_T0901317_30nM	AC090498.1	0.826	-0.06	922.65
DMSO_vs_T0901317_100nM	AC090498.1	0.628	0.11	942.963
DMSO_vs_GW3965_30nM	AC091180.1	1.01	0	0
DMSO_vs_GW3965_300nM	AC091180.1	1.01	0	0
DMSO_vs_T0901317_30nM	AC091180.1	1.01	0	0
DMSO_vs_T0901317_100nM	AC091180.1	1.01	0	0
DMSO_vs_GW3965_30nM	AC092159.1	1.01	0	0
DMSO_vs_GW3965_300nM	AC092159.1	1.01	0	0
DMSO_vs_T0901317_30nM	AC092159.1	1.01	0	0
DMSO_vs_T0901317_100nM	AC092159.1	1.01	0	0
DMSO_vs_GW3965_30nM	AC092384.1	1.01	0	0
DMSO_vs_GW3965_300nM	AC092384.1	1.01	0	0
DMSO_vs_T0901317_30nM	AC092384.1	1.01	0	0
DMSO_vs_T0901317_100nM	AC092384.1	1.01	0	0
DMSO_vs_GW3965_30nM	AC092718.1	1.01	0	0
DMSO_vs_GW3965_300nM	AC092718.1	1.01	0	0
DMSO_vs_T0901317_30nM	AC092718.1	1.01	0.79	0.0233333
DMSO_vs_T0901317_100nM	AC092718.1	1.01	0	0
DMSO_vs_GW3965_30nM	AC092835.2	0.54	0.3	0.836667
DMSO_vs_GW3965_300nM	AC092835.2	0.997	0	0.746
DMSO_vs_T0901317_30nM	AC092835.2	0.481	0.31	0.796667
DMSO_vs_T0901317_100nM	AC092835.2	0.773	0.16	0.84
DMSO_vs_GW3965_30nM	AC092881.1	1.01	0	0
DMSO_vs_GW3965_300nM	AC092881.1	1.01	0	0
DMSO_vs_T0901317_30nM	AC092881.1	1.01	0	0
DMSO_vs_T0901317_100nM	AC092881.1	1.01	0	0
DMSO_vs_GW3965_30nM	AC100821.2	1.01	0	0
DMSO_vs_GW3965_300nM	AC100821.2	1.01	0	0
DMSO_vs_T0901317_30nM	AC100821.2	1.01	0	0
DMSO_vs_T0901317_100nM	AC100821.2	1.01	0	0
DMSO_vs_GW3965_30nM	AC104057.1	1.01	0	0
DMSO_vs_GW3965_300nM	AC104057.1	1.01	0	0
DMSO_vs_T0901317_30nM	AC104057.1	1.01	0	0
DMSO_vs_T0901317_100nM	AC104057.1	1.01	0	0
DMSO_vs_GW3965_30nM	AC104073.2	1.01	0	0
DMSO_vs_GW3965_300nM	AC104073.2	1.01	0	0
DMSO_vs_T0901317_30nM	AC104073.2	1.01	0	0
DMSO_vs_T0901317_100nM	AC104073.2	1.01	0	0
DMSO_vs_GW3965_30nM	AC104389.1	1.01	0	0
DMSO_vs_GW3965_300nM	AC104389.1	1.01	0	0
DMSO_vs_T0901317_30nM	AC104389.1	1.01	0	0
DMSO_vs_T0901317_100nM	AC104389.1	1.01	0	0
DMSO_vs_GW3965_30nM	AC104389.2	1.01	0	0
DMSO_vs_GW3965_300nM	AC104389.2	1.01	0	0
DMSO_vs_T0901317_30nM	AC104389.2	1.01	0	0
DMSO_vs_T0901317_100nM	AC104389.2	1.01	0	0
DMSO_vs_GW3965_30nM	AC104532.2	1.01	2.38	0.396667
DMSO_vs_GW3965_300nM	AC104532.2	1.01	2.36	0.376667
DMSO_vs_T0901317_30nM	AC104532.2	1.01	1.98	0.316667
DMSO_vs_T0901317_100nM	AC104532.2	1.01	-2.15	0.032
DMSO_vs_GW3965_30nM	AC104534.3	1.01	-0.87	0.248
DMSO_vs_GW3965_300nM	AC104534.3	0.329	-1.58	0.252
DMSO_vs_T0901317_30nM	AC104534.3	1.01	-1.54	0.212
DMSO_vs_T0901317_100nM	AC104534.3	0.739	-0.67	0.328
DMSO_vs_GW3965_30nM	AC104581.1	1.01	0	0
DMSO_vs_GW3965_300nM	AC104581.1	1.01	0	0
DMSO_vs_T0901317_30nM	AC104581.1	1.01	0	0
DMSO_vs_T0901317_100nM	AC104581.1	1.01	0	0
DMSO_vs_GW3965_30nM	AC104650.2	1.01	0	0
DMSO_vs_GW3965_300nM	AC104650.2	1.01	0	0
DMSO_vs_T0901317_30nM	AC104650.2	1.01	0	0
DMSO_vs_T0901317_100nM	AC104650.2	1.01	0	0
DMSO_vs_GW3965_30nM	AC104981.1	1.01	0	0.024
DMSO_vs_GW3965_300nM	AC104981.1	1.01	2.33	0.11
DMSO_vs_T0901317_30nM	AC104981.1	1.01	2.57	0.103333
DMSO_vs_T0901317_100nM	AC104981.1	1.01	0.82	0.044
DMSO_vs_GW3965_30nM	AC105009.1	1.01	0	0
DMSO_vs_GW3965_300nM	AC105009.1	1.01	0	0
DMSO_vs_T0901317_30nM	AC105009.1	1.01	0	0
DMSO_vs_T0901317_100nM	AC105009.1	1.01	0	0
DMSO_vs_GW3965_30nM	AC105052.2	0.795	-0.19	2.704
DMSO_vs_GW3965_300nM	AC105052.2	0.895	0.1	2.95333
DMSO_vs_T0901317_30nM	AC105052.2	0.837	-0.18	2.62
DMSO_vs_T0901317_100nM	AC105052.2	0.875	0.13	2.83
DMSO_vs_GW3965_30nM	AC107081.1	1.01	0	0
DMSO_vs_GW3965_300nM	AC107081.1	1.01	0	0
DMSO_vs_T0901317_30nM	AC107081.1	1.01	0	0
DMSO_vs_T0901317_100nM	AC107081.1	1.01	0	0
DMSO_vs_GW3965_30nM	AC108925.1	1.01	1.99	0.0366667
DMSO_vs_GW3965_300nM	AC108925.1	1.01	2.08	0.0466667
DMSO_vs_T0901317_30nM	AC108925.1	1.01	0.8	0
DMSO_vs_T0901317_100nM	AC108925.1	1.01	2.09	0
DMSO_vs_GW3965_30nM	AC108938.5	1.01	2.33	0.006
DMSO_vs_GW3965_300nM	AC108938.5	1.01	1.1	0
DMSO_vs_T0901317_30nM	AC108938.5	1.01	-0.66	0
DMSO_vs_T0901317_100nM	AC108938.5	1.01	-0.63	0
DMSO_vs_GW3965_30nM	AC109344.1	1.01	0	0
DMSO_vs_GW3965_300nM	AC109344.1	1.01	0	0
DMSO_vs_T0901317_30nM	AC109344.1	1.01	0	0
DMSO_vs_T0901317_100nM	AC109344.1	1.01	0	0
DMSO_vs_GW3965_30nM	AC109486.1	1.01	-1.77	0.108
DMSO_vs_GW3965_300nM	AC109486.1	1.01	-2.11	0.108
DMSO_vs_T0901317_30nM	AC109486.1	1.01	-0.25	0.152
DMSO_vs_T0901317_100nM	AC109486.1	1.01	-2.55	0.108
DMSO_vs_GW3965_30nM	AC109829.1	1.01	0	0
DMSO_vs_GW3965_300nM	AC109829.1	1.01	0	0
DMSO_vs_T0901317_30nM	AC109829.1	1.01	0	0
DMSO_vs_T0901317_100nM	AC109829.1	1.01	0	0
DMSO_vs_GW3965_30nM	AC109829.2	1.01	0	0
DMSO_vs_GW3965_300nM	AC109829.2	1.01	0	0
DMSO_vs_T0901317_30nM	AC109829.2	1.01	0	0
DMSO_vs_T0901317_100nM	AC109829.2	1.01	0.82	0
DMSO_vs_GW3965_30nM	AC110602.1	1.01	0	0
DMSO_vs_GW3965_300nM	AC110602.1	1.01	0	0
DMSO_vs_T0901317_30nM	AC110602.1	1.01	0	0
DMSO_vs_T0901317_100nM	AC110602.1	1.01	0	0
DMSO_vs_GW3965_30nM	AC110615.1	1.01	0.89	0.00333333
DMSO_vs_GW3965_300nM	AC110615.1	1.01	1.98	0.0133333
DMSO_vs_T0901317_30nM	AC110615.1	1.01	0	0
DMSO_vs_T0901317_100nM	AC110615.1	1.01	0.82	0.00666667
DMSO_vs_GW3965_30nM	AC112719.2	1.01	0	0
DMSO_vs_GW3965_300nM	AC112719.2	1.01	0	0
DMSO_vs_T0901317_30nM	AC112719.2	1.01	0	0
DMSO_vs_T0901317_100nM	AC112719.2	1.01	0	0
DMSO_vs_GW3965_30nM	AC113404.1	0.143	-0.4	1.272
DMSO_vs_GW3965_300nM	AC113404.1	0.177	-0.4	1.222
DMSO_vs_T0901317_30nM	AC113404.1	0.177	-0.4	1.24
DMSO_vs_T0901317_100nM	AC113404.1	0.977	-0.01	1.32
DMSO_vs_GW3965_30nM	AC118758.1	1.01	0	0
DMSO_vs_GW3965_300nM	AC118758.1	1.01	0	0
DMSO_vs_T0901317_30nM	AC118758.1	1.01	0	0
DMSO_vs_T0901317_100nM	AC118758.1	1.01	0	0
DMSO_vs_GW3965_30nM	AC123512.1	1.01	0	0
DMSO_vs_GW3965_300nM	AC123512.1	1.01	0	0
DMSO_vs_T0901317_30nM	AC123512.1	1.01	0	0
DMSO_vs_T0901317_100nM	AC123512.1	1.01	0	0
DMSO_vs_GW3965_30nM	AC123512.2	1.01	0	0
DMSO_vs_GW3965_300nM	AC123512.2	1.01	0	0
DMSO_vs_T0901317_30nM	AC123512.2	1.01	0	0
DMSO_vs_T0901317_100nM	AC123512.2	1.01	0	0
DMSO_vs_GW3965_30nM	AC123512.3	1.01	0	0
DMSO_vs_GW3965_300nM	AC123512.3	1.01	0	0
DMSO_vs_T0901317_30nM	AC123512.3	1.01	0	0
DMSO_vs_T0901317_100nM	AC123512.3	1.01	0	0
DMSO_vs_GW3965_30nM	AC124312.1	1.01	0	0
DMSO_vs_GW3965_300nM	AC124312.1	1.01	0	0
DMSO_vs_T0901317_30nM	AC124312.1	1.01	0	0
DMSO_vs_T0901317_100nM	AC124312.1	1.01	0	0
DMSO_vs_GW3965_30nM	AC126407.1	1.01	0	0
DMSO_vs_GW3965_300nM	AC126407.1	1.01	0	0
DMSO_vs_T0901317_30nM	AC126407.1	1.01	0	0
DMSO_vs_T0901317_100nM	AC126407.1	1.01	0	0
DMSO_vs_GW3965_30nM	AC129492.1	1.01	-1.36	0.048
DMSO_vs_GW3965_300nM	AC129492.1	1.01	0.89	0.0933333
DMSO_vs_T0901317_30nM	AC129492.1	1.01	-1.49	0.034
DMSO_vs_T0901317_100nM	AC129492.1	1.01	1.48	0.146667
DMSO_vs_GW3965_30nM	AC131263.1	1.01	0	0
DMSO_vs_GW3965_300nM	AC131263.1	1.01	0	0
DMSO_vs_T0901317_30nM	AC131263.1	1.01	0	0
DMSO_vs_T0901317_100nM	AC131263.1	1.01	0	0
DMSO_vs_GW3965_30nM	AC138028.1	1.01	0	0
DMSO_vs_GW3965_300nM	AC138028.1	1.01	0	0
DMSO_vs_T0901317_30nM	AC138028.1	1.01	0	0
DMSO_vs_T0901317_100nM	AC138028.1	1.01	0	0
DMSO_vs_GW3965_30nM	AC138969.4	0.743	-0.03	54.154
DMSO_vs_GW3965_300nM	AC138969.4	0.807	0.03	54.564
DMSO_vs_T0901317_30nM	AC138969.4	0.473	-0.07	56.0767
DMSO_vs_T0901317_100nM	AC138969.4	0.128	-0.11	52.78
DMSO_vs_GW3965_30nM	AC231657.1	1.01	0	0
DMSO_vs_GW3965_300nM	AC231657.1	1.01	0	0
DMSO_vs_T0901317_30nM	AC231657.1	1.01	0	0
DMSO_vs_T0901317_100nM	AC231657.1	1.01	0	0
DMSO_vs_GW3965_30nM	AC234582.1	1.01	0	0
DMSO_vs_GW3965_300nM	AC234582.1	1.01	0	0
DMSO_vs_T0901317_30nM	AC234582.1	1.01	0	0
DMSO_vs_T0901317_100nM	AC234582.1	1.01	0	0
DMSO_vs_GW3965_30nM	AC234582.2	1.01	0	0
DMSO_vs_GW3965_300nM	AC234582.2	1.01	0	0
DMSO_vs_T0901317_30nM	AC234582.2	1.01	0	0
DMSO_vs_T0901317_100nM	AC234582.2	1.01	0	0
DMSO_vs_GW3965_30nM	AC241377.2	1.01	0.89	0.01
DMSO_vs_GW3965_300nM	AC241377.2	1.01	0	0
DMSO_vs_T0901317_30nM	AC241377.2	1.01	2.52	0.0166667
DMSO_vs_T0901317_100nM	AC241377.2	1.01	1.89	0.0133333
DMSO_vs_GW3965_30nM	AC241585.2	0.412	-0.29	2.248
DMSO_vs_GW3965_300nM	AC241585.2	0.6	-0.19	2.182
DMSO_vs_T0901317_30nM	AC241585.2	0.401	-0.36	2.052
DMSO_vs_T0901317_100nM	AC241585.2	0.294	0.32	2.69667
DMSO_vs_GW3965_30nM	AC242988.1	1.01	0	0
DMSO_vs_GW3965_300nM	AC242988.1	1.01	0	0
DMSO_vs_T0901317_30nM	AC242988.1	1.01	0	0
DMSO_vs_T0901317_100nM	AC242988.1	1.01	0	0
DMSO_vs_GW3965_30nM	AC243756.1	1.01	-1.14	0.034
DMSO_vs_GW3965_300nM	AC243756.1	1.01	0.15	0.046
DMSO_vs_T0901317_30nM	AC243756.1	1.01	-1.71	0.044
DMSO_vs_T0901317_100nM	AC243756.1	1.01	0.43	0.0766667
DMSO_vs_GW3965_30nM	AC243945.1	1.01	-0.56	0.038
DMSO_vs_GW3965_300nM	AC243945.1	1.01	-0.94	0.038
DMSO_vs_T0901317_30nM	AC243945.1	1.01	-0.66	0.038
DMSO_vs_T0901317_100nM	AC243945.1	1.01	-0.63	0.038
DMSO_vs_GW3965_30nM	AC245100.1	0.46	0.23	2.76
DMSO_vs_GW3965_300nM	AC245100.1	0.75	0.13	2.582
DMSO_vs_T0901317_30nM	AC245100.1	0.506	-0.29	2.30667
DMSO_vs_T0901317_100nM	AC245100.1	0.721	0.13	2.68667
DMSO_vs_GW3965_30nM	AC253572.1	1.01	0.89	0.00666667
DMSO_vs_GW3965_300nM	AC253572.1	1.01	0.55	0.004
DMSO_vs_T0901317_30nM	AC253572.1	1.01	0	0
DMSO_vs_T0901317_100nM	AC253572.1	1.01	0	0
DMSO_vs_GW3965_30nM	ACAA1	0.778	-0.02	119.63
DMSO_vs_GW3965_300nM	ACAA1	0.772	-0.03	119.768
DMSO_vs_T0901317_30nM	ACAA1	0.565	-0.05	120.872
DMSO_vs_T0901317_100nM	ACAA1	0.292	-0.08	119.092
DMSO_vs_GW3965_30nM	ACAA2	0.00162	0.22	51.7567
DMSO_vs_GW3965_300nM	ACAA2	0.000624	0.28	52.2233
DMSO_vs_T0901317_30nM	ACAA2	0.0087	0.2	52.16
DMSO_vs_T0901317_100nM	ACAA2	3.67e-05	0.27	55.07
DMSO_vs_GW3965_30nM	ACACA	4.84e-109	1	68.81
DMSO_vs_GW3965_300nM	ACACA	2.16e-158	1.3	75.6633
DMSO_vs_T0901317_30nM	ACACA	1.9e-112	0.91	63
DMSO_vs_T0901317_100nM	ACACA	9.79e-172	1.16	77.07
DMSO_vs_GW3965_30nM	ACACB	0.0645	0.25	2.83333
DMSO_vs_GW3965_300nM	ACACB	2.51e-05	0.49	2.67667
DMSO_vs_T0901317_30nM	ACACB	0.0282	0.3	2.69667
DMSO_vs_T0901317_100nM	ACACB	0.463	0.13	2.24
DMSO_vs_GW3965_30nM	ACAD10	0.0768	0.11	25.2533
DMSO_vs_GW3965_300nM	ACAD10	0.12	0.1	24.672
DMSO_vs_T0901317_30nM	ACAD10	0.384	0.07	24.57
DMSO_vs_T0901317_100nM	ACAD10	0.76	-0.03	24.108
DMSO_vs_GW3965_30nM	ACAD11	0.0844	0.16	7.35
DMSO_vs_GW3965_300nM	ACAD11	0.0159	0.22	7.51333
DMSO_vs_T0901317_30nM	ACAD11	0.0524	0.17	7.52
DMSO_vs_T0901317_100nM	ACAD11	0.321	0.12	7.55
DMSO_vs_GW3965_30nM	ACAD8	0.809	0.02	25.336
DMSO_vs_GW3965_300nM	ACAD8	0.86	0.02	25.744
DMSO_vs_T0901317_30nM	ACAD8	0.777	-0.03	25.386
DMSO_vs_T0901317_100nM	ACAD8	0.8	-0.03	25.704
DMSO_vs_GW3965_30nM	ACAD9	0.233	-0.08	33.338
DMSO_vs_GW3965_300nM	ACAD9	0.0966	-0.14	33.402
DMSO_vs_T0901317_30nM	ACAD9	0.0902	-0.13	33.226
DMSO_vs_T0901317_100nM	ACAD9	0.000164	-0.22	32.948
DMSO_vs_GW3965_30nM	ACADL	1.01	0	0
DMSO_vs_GW3965_300nM	ACADL	1.01	0	0
DMSO_vs_T0901317_30nM	ACADL	1.01	0	0
DMSO_vs_T0901317_100nM	ACADL	1.01	0	0
DMSO_vs_GW3965_30nM	ACADM	0.489	-0.05	65.92
DMSO_vs_GW3965_300nM	ACADM	0.887	-0.02	65.108
DMSO_vs_T0901317_30nM	ACADM	0.893	0.01	66.104
DMSO_vs_T0901317_100nM	ACADM	0.0961	0.11	71.2033
DMSO_vs_GW3965_30nM	ACADS	0.0222	0.22	22.1233
DMSO_vs_GW3965_300nM	ACADS	0.0171	0.24	21.2167
DMSO_vs_T0901317_30nM	ACADS	0.46	0.09	20.51
DMSO_vs_T0901317_100nM	ACADS	0.947	0.01	18.9633
DMSO_vs_GW3965_30nM	ACADSB	0.0251	-0.18	6.518
DMSO_vs_GW3965_300nM	ACADSB	2.9e-05	-0.4	5.896
DMSO_vs_T0901317_30nM	ACADSB	0.574	-0.08	6.232
DMSO_vs_T0901317_100nM	ACADSB	0.000836	-0.31	6.304
DMSO_vs_GW3965_30nM	ACADVL	1.66e-13	0.35	348.413
DMSO_vs_GW3965_300nM	ACADVL	1.51e-36	0.66	412.463
DMSO_vs_T0901317_30nM	ACADVL	8.77e-10	0.28	334.867
DMSO_vs_T0901317_100nM	ACADVL	3.31e-20	0.4	364.74
DMSO_vs_GW3965_30nM	ACAN	1.01	-0.18	0.00666667
DMSO_vs_GW3965_300nM	ACAN	1.01	-0.29	0.0133333
DMSO_vs_T0901317_30nM	ACAN	1.01	-2.27	0.004
DMSO_vs_T0901317_100nM	ACAN	1.01	1.07	0.0133333
DMSO_vs_GW3965_30nM	ACAP1	0.398	-0.06	94.192
DMSO_vs_GW3965_300nM	ACAP1	0.442	-0.06	94.614
DMSO_vs_T0901317_30nM	ACAP1	0.451	-0.06	94.14
DMSO_vs_T0901317_100nM	ACAP1	0.0198	-0.15	92.694
DMSO_vs_GW3965_30nM	ACAP2	0.741	-0.03	40.802
DMSO_vs_GW3965_300nM	ACAP2	0.284	-0.1	40.472
DMSO_vs_T0901317_30nM	ACAP2	0.948	0.01	40.24
DMSO_vs_T0901317_100nM	ACAP2	0.889	0.01	41.654
DMSO_vs_GW3965_30nM	ACAP3	0.847	-0.02	43.014
DMSO_vs_GW3965_300nM	ACAP3	0.86	0.02	44.308
DMSO_vs_T0901317_30nM	ACAP3	0.204	-0.1	44.89
DMSO_vs_T0901317_100nM	ACAP3	0.0151	-0.15	43.62
DMSO_vs_GW3965_30nM	ACAT1	0.000346	-0.21	44.242
DMSO_vs_GW3965_300nM	ACAT1	0.00043	-0.25	43.514
DMSO_vs_T0901317_30nM	ACAT1	0.0481	-0.13	44.414
DMSO_vs_T0901317_100nM	ACAT1	0.00202	-0.22	43.718
DMSO_vs_GW3965_30nM	ACAT2	0.00752	-0.16	106.382
DMSO_vs_GW3965_300nM	ACAT2	0.0687	-0.12	106.986
DMSO_vs_T0901317_30nM	ACAT2	0.088	-0.13	107.984
DMSO_vs_T0901317_100nM	ACAT2	0.0037	0.16	124.55
DMSO_vs_GW3965_30nM	ACBD3	0.186	-0.09	23.564
DMSO_vs_GW3965_300nM	ACBD3	0.309	-0.08	23.478
DMSO_vs_T0901317_30nM	ACBD3	0.883	-0.02	24.7
DMSO_vs_T0901317_100nM	ACBD3	0.58	0.05	24.6133
DMSO_vs_GW3965_30nM	ACBD4	0.78	0.05	8.58333
DMSO_vs_GW3965_300nM	ACBD4	0.0563	0.25	9.38667
DMSO_vs_T0901317_30nM	ACBD4	0.724	0.08	9.16333
DMSO_vs_T0901317_100nM	ACBD4	0.548	0.1	8.406
DMSO_vs_GW3965_30nM	ACBD5	0.531	0.05	20.7767
DMSO_vs_GW3965_300nM	ACBD5	0.868	0.02	20.482
DMSO_vs_T0901317_30nM	ACBD5	0.173	0.12	22.36
DMSO_vs_T0901317_100nM	ACBD5	0.126	0.11	21.2733
DMSO_vs_GW3965_30nM	ACBD6	0.15	-0.1	37.31
DMSO_vs_GW3965_300nM	ACBD6	0.381	-0.07	38.284
DMSO_vs_T0901317_30nM	ACBD6	0.625	-0.05	37.34
DMSO_vs_T0901317_100nM	ACBD6	0.372	-0.08	36.964
DMSO_vs_GW3965_30nM	ACBD7	1.01	-0.29	0.24
DMSO_vs_GW3965_300nM	ACBD7	0.679	0.42	0.26
DMSO_vs_T0901317_30nM	ACBD7	1.01	-0.09	0.216667
DMSO_vs_T0901317_100nM	ACBD7	0.964	-0.07	0.216667
DMSO_vs_GW3965_30nM	ACCS	1.82e-05	0.22	42.7367
DMSO_vs_GW3965_300nM	ACCS	0.000117	0.25	41.5667
DMSO_vs_T0901317_30nM	ACCS	0.0981	0.12	37.9867
DMSO_vs_T0901317_100nM	ACCS	0.111	0.1	39.7667
DMSO_vs_GW3965_30nM	ACCSL	1.01	0	0
DMSO_vs_GW3965_300nM	ACCSL	1.01	0	0
DMSO_vs_T0901317_30nM	ACCSL	1.01	0	0
DMSO_vs_T0901317_100nM	ACCSL	1.01	0	0
DMSO_vs_GW3965_30nM	ACD	0.24	0.18	15.1633
DMSO_vs_GW3965_300nM	ACD	0.95	0.02	13.8433
DMSO_vs_T0901317_30nM	ACD	0.984	-0.01	13.7267
DMSO_vs_T0901317_100nM	ACD	0.987	0	13.0567
DMSO_vs_GW3965_30nM	ACE	0.519	-0.14	2.14
DMSO_vs_GW3965_300nM	ACE	0.242	-0.23	2.118
DMSO_vs_T0901317_30nM	ACE	0.704	-0.09	2.178
DMSO_vs_T0901317_100nM	ACE	0.266	-0.22	2.098
DMSO_vs_GW3965_30nM	ACE2	1.01	0	0
DMSO_vs_GW3965_300nM	ACE2	1.01	1.53	0.002
DMSO_vs_T0901317_30nM	ACE2	1.01	0	0
DMSO_vs_T0901317_100nM	ACE2	1.01	0	0
DMSO_vs_GW3965_30nM	ACER1	1.01	0	0
DMSO_vs_GW3965_300nM	ACER1	1.01	2.05	0.008
DMSO_vs_T0901317_30nM	ACER1	1.01	0	0
DMSO_vs_T0901317_100nM	ACER1	1.01	0	0
DMSO_vs_GW3965_30nM	ACER2	0.831	0.09	1.506
DMSO_vs_GW3965_300nM	ACER2	0.687	0.18	1.49667
DMSO_vs_T0901317_30nM	ACER2	0.832	0.1	1.62
DMSO_vs_T0901317_100nM	ACER2	0.956	0.03	1.42333
DMSO_vs_GW3965_30nM	ACER3	0.857	0.02	57.9733
DMSO_vs_GW3965_300nM	ACER3	0.67	-0.05	58.564
DMSO_vs_T0901317_30nM	ACER3	0.225	0.09	59.2867
DMSO_vs_T0901317_100nM	ACER3	0.343	0.07	57.816
DMSO_vs_GW3965_30nM	ACHE	1.01	1.31	0.113333
DMSO_vs_GW3965_300nM	ACHE	0.455	1.05	0.27
DMSO_vs_T0901317_30nM	ACHE	1.01	0.86	0.12
DMSO_vs_T0901317_100nM	ACHE	1.01	1.09	0.133333
DMSO_vs_GW3965_30nM	ACIN1	0.217	0.07	168.42
DMSO_vs_GW3965_300nM	ACIN1	0.139	0.09	169.542
DMSO_vs_T0901317_30nM	ACIN1	0.848	0.01	165.958
DMSO_vs_T0901317_100nM	ACIN1	0.847	0.01	166.21
DMSO_vs_GW3965_30nM	ACKR1	1.01	0	0
DMSO_vs_GW3965_300nM	ACKR1	1.01	0	0
DMSO_vs_T0901317_30nM	ACKR1	1.01	0	0
DMSO_vs_T0901317_100nM	ACKR1	1.01	0	0
DMSO_vs_GW3965_30nM	ACKR2	0.57	0.46	0.453333
DMSO_vs_GW3965_300nM	ACKR2	0.876	-0.16	0.216
DMSO_vs_T0901317_30nM	ACKR2	1.01	0.27	0.506667
DMSO_vs_T0901317_100nM	ACKR2	0.639	-0.46	0.266667
DMSO_vs_GW3965_30nM	ACKR3	0.00197	0.65	2.51333
DMSO_vs_GW3965_300nM	ACKR3	1.05e-13	1.32	3.90333
DMSO_vs_T0901317_30nM	ACKR3	0.000118	0.78	3.35
DMSO_vs_T0901317_100nM	ACKR3	3.81e-06	1.01	3.15
DMSO_vs_GW3965_30nM	ACKR4	1.01	0.49	0.0366667
DMSO_vs_GW3965_300nM	ACKR4	1.01	-0.29	0.03
DMSO_vs_T0901317_30nM	ACKR4	1.01	0.25	0.0433333
DMSO_vs_T0901317_100nM	ACKR4	1.01	1.04	0.06
DMSO_vs_GW3965_30nM	ACLY	1.9e-15	0.3	130.837
DMSO_vs_GW3965_300nM	ACLY	2e-33	0.52	151.5
DMSO_vs_T0901317_30nM	ACLY	1.84e-15	0.29	133.293
DMSO_vs_T0901317_100nM	ACLY	2.5e-43	0.56	160.207
DMSO_vs_GW3965_30nM	ACMSD	1.01	0	0
DMSO_vs_GW3965_300nM	ACMSD	1.01	0	0
DMSO_vs_T0901317_30nM	ACMSD	1.01	0	0
DMSO_vs_T0901317_100nM	ACMSD	1.01	0	0
DMSO_vs_GW3965_30nM	ACO1	0.000953	0.18	19.7367
DMSO_vs_GW3965_300nM	ACO1	0.000864	0.24	19.48
DMSO_vs_T0901317_30nM	ACO1	0.000945	0.2	20.2767
DMSO_vs_T0901317_100nM	ACO1	2.11e-11	0.37	22.7333
DMSO_vs_GW3965_30nM	ACO2	0.29	-0.06	131.308
DMSO_vs_GW3965_300nM	ACO2	0.0477	-0.13	129.84
DMSO_vs_T0901317_30nM	ACO2	0.0481	-0.1	130.614
DMSO_vs_T0901317_100nM	ACO2	0.00258	-0.15	129.17
DMSO_vs_GW3965_30nM	ACOT1	2.13e-20	0.72	30.8833
DMSO_vs_GW3965_300nM	ACOT1	3.18e-30	0.93	33.4467
DMSO_vs_T0901317_30nM	ACOT1	8.31e-17	0.7	30.15
DMSO_vs_T0901317_100nM	ACOT1	1.14e-33	1	37.8833
DMSO_vs_GW3965_30nM	ACOT11	0.482	0.05	27.774
DMSO_vs_GW3965_300nM	ACOT11	0.808	0.02	27.424
DMSO_vs_T0901317_30nM	ACOT11	0.907	0.01	28.04
DMSO_vs_T0901317_100nM	ACOT11	0.766	-0.03	26.888
DMSO_vs_GW3965_30nM	ACOT12	1.01	0	0
DMSO_vs_GW3965_300nM	ACOT12	1.01	0	0
DMSO_vs_T0901317_30nM	ACOT12	1.01	2.22	0.01
DMSO_vs_T0901317_100nM	ACOT12	1.01	2.49	0.01
DMSO_vs_GW3965_30nM	ACOT13	0.332	-0.11	17.108
DMSO_vs_GW3965_300nM	ACOT13	0.139	-0.15	16.378
DMSO_vs_T0901317_30nM	ACOT13	0.129	-0.14	17.8733
DMSO_vs_T0901317_100nM	ACOT13	0.744	0.04	18.7167
DMSO_vs_GW3965_30nM	ACOT2	0.00338	0.18	69.8267
DMSO_vs_GW3965_300nM	ACOT2	0.0588	0.15	65.442
DMSO_vs_T0901317_30nM	ACOT2	0.231	0.1	67.95
DMSO_vs_T0901317_100nM	ACOT2	0.00113	0.22	72.29
DMSO_vs_GW3965_30nM	ACOT4	0.822	-0.1	0.874
DMSO_vs_GW3965_300nM	ACOT4	0.404	-0.33	0.852
DMSO_vs_T0901317_30nM	ACOT4	0.601	-0.24	0.862
DMSO_vs_T0901317_100nM	ACOT4	0.862	-0.09	0.888
DMSO_vs_GW3965_30nM	ACOT6	1.01	0	0
DMSO_vs_GW3965_300nM	ACOT6	1.01	0	0
DMSO_vs_T0901317_30nM	ACOT6	1.01	0	0
DMSO_vs_T0901317_100nM	ACOT6	1.01	0	0
DMSO_vs_GW3965_30nM	ACOT7	3.64e-8	-0.47	23.998
DMSO_vs_GW3965_300nM	ACOT7	6.98e-15	-0.63	23.448
DMSO_vs_T0901317_30nM	ACOT7	4.64e-06	-0.4	24.332
DMSO_vs_T0901317_100nM	ACOT7	1.12e-12	-0.57	23.496
DMSO_vs_GW3965_30nM	ACOT8	0.806	0.03	22.6967
DMSO_vs_GW3965_300nM	ACOT8	0.796	0.04	22.652
DMSO_vs_T0901317_30nM	ACOT8	0.769	-0.04	22.41
DMSO_vs_T0901317_100nM	ACOT8	0.965	0.01	22.566
DMSO_vs_GW3965_30nM	ACOT9	0.044	0.11	48.35
DMSO_vs_GW3965_300nM	ACOT9	0.334	0.07	45.806
DMSO_vs_T0901317_30nM	ACOT9	0.593	0.05	45.45
DMSO_vs_T0901317_100nM	ACOT9	0.0813	0.11	47.1033
DMSO_vs_GW3965_30nM	ACOX1	0.0423	0.11	64.8133
DMSO_vs_GW3965_300nM	ACOX1	0.00672	0.18	64.47
DMSO_vs_T0901317_30nM	ACOX1	0.000854	0.18	66.5267
DMSO_vs_T0901317_100nM	ACOX1	0.000247	0.18	66.3733
DMSO_vs_GW3965_30nM	ACOX2	0.407	0.34	2.26
DMSO_vs_GW3965_300nM	ACOX2	0.136	0.55	2.19667
DMSO_vs_T0901317_30nM	ACOX2	0.98	0.02	1.89
DMSO_vs_T0901317_100nM	ACOX2	0.622	0.25	1.974
DMSO_vs_GW3965_30nM	ACOX3	0.496	-0.07	15.226
DMSO_vs_GW3965_300nM	ACOX3	0.207	-0.13	14.988
DMSO_vs_T0901317_30nM	ACOX3	0.101	-0.14	14.952
DMSO_vs_T0901317_100nM	ACOX3	0.362	-0.1	14.7
DMSO_vs_GW3965_30nM	ACOXL	1.01	-0.05	0.00666667
DMSO_vs_GW3965_300nM	ACOXL	1.01	-1.14	0.00333333
DMSO_vs_T0901317_30nM	ACOXL	1.01	-0.23	0.004
DMSO_vs_T0901317_100nM	ACOXL	1.01	-1.59	0.002
DMSO_vs_GW3965_30nM	ACP1	0.157	-0.1	63.244
DMSO_vs_GW3965_300nM	ACP1	0.267	-0.09	62.416
DMSO_vs_T0901317_30nM	ACP1	0.00756	-0.16	63.062
DMSO_vs_T0901317_100nM	ACP1	0.387	-0.07	63.744
DMSO_vs_GW3965_30nM	ACP2	7.49e-39	0.72	100.03
DMSO_vs_GW3965_300nM	ACP2	2.19e-60	1.03	119.28
DMSO_vs_T0901317_30nM	ACP2	3.06e-34	0.65	91.2967
DMSO_vs_T0901317_100nM	ACP2	3.08e-75	0.82	101.643
DMSO_vs_GW3965_30nM	ACP5	4.31e-12	0.37	625.607
DMSO_vs_GW3965_300nM	ACP5	2.35e-8	0.34	578.693
DMSO_vs_T0901317_30nM	ACP5	0.000862	0.21	559.16
DMSO_vs_T0901317_100nM	ACP5	0.000199	0.21	554.15
DMSO_vs_GW3965_30nM	ACP6	0.27	0.1	9.63667
DMSO_vs_GW3965_300nM	ACP6	0.991	0	8.23333
DMSO_vs_T0901317_30nM	ACP6	0.736	0.04	11.1467
DMSO_vs_T0901317_100nM	ACP6	0.577	0.07	10.8967
DMSO_vs_GW3965_30nM	ACPP	0.767	-0.03	18.686
DMSO_vs_GW3965_300nM	ACPP	0.432	-0.08	18.112
DMSO_vs_T0901317_30nM	ACPP	0.642	-0.05	18.27
DMSO_vs_T0901317_100nM	ACPP	0.442	-0.07	18.252
DMSO_vs_GW3965_30nM	ACPT	1.01	0	0
DMSO_vs_GW3965_300nM	ACPT	1.01	0	0
DMSO_vs_T0901317_30nM	ACPT	1.01	0	0
DMSO_vs_T0901317_100nM	ACPT	1.01	0	0
DMSO_vs_GW3965_30nM	ACR	1.01	0	0
DMSO_vs_GW3965_300nM	ACR	1.01	0	0
DMSO_vs_T0901317_30nM	ACR	1.01	0	0
DMSO_vs_T0901317_100nM	ACR	1.01	0	0
DMSO_vs_GW3965_30nM	ACRBP	0.464	0.13	6.64
DMSO_vs_GW3965_300nM	ACRBP	0.134	0.23	6.31
DMSO_vs_T0901317_30nM	ACRBP	0.608	0.11	6.69667
DMSO_vs_T0901317_100nM	ACRBP	0.799	-0.06	6.09333
DMSO_vs_GW3965_30nM	ACRC	0.46	-0.2	1.38333
DMSO_vs_GW3965_300nM	ACRC	0.927	0.03	1.46
DMSO_vs_T0901317_30nM	ACRC	0.921	-0.04	1.318
DMSO_vs_T0901317_100nM	ACRC	0.737	0.11	1.75667
DMSO_vs_GW3965_30nM	ACRV1	1.01	0	0
DMSO_vs_GW3965_300nM	ACRV1	1.01	0	0
DMSO_vs_T0901317_30nM	ACRV1	1.01	0	0
DMSO_vs_T0901317_100nM	ACRV1	1.01	0	0
DMSO_vs_GW3965_30nM	ACSBG1	1.01	-0.28	0.08
DMSO_vs_GW3965_300nM	ACSBG1	1.01	-0.18	0.12
DMSO_vs_T0901317_30nM	ACSBG1	1.01	0.67	0.06
DMSO_vs_T0901317_100nM	ACSBG1	1.01	0.62	0.152
DMSO_vs_GW3965_30nM	ACSBG2	1.01	1.76	0.233333
DMSO_vs_GW3965_300nM	ACSBG2	1.01	2.03	0.103333
DMSO_vs_T0901317_30nM	ACSBG2	1.01	1	0.04
DMSO_vs_T0901317_100nM	ACSBG2	1.01	0.96	0.0433333
DMSO_vs_GW3965_30nM	ACSF2	0.0002	0.22	47.3467
DMSO_vs_GW3965_300nM	ACSF2	0.00025	0.29	45.77
DMSO_vs_T0901317_30nM	ACSF2	0.00321	0.2	45.2
DMSO_vs_T0901317_100nM	ACSF2	0.0021	0.2	47.57
DMSO_vs_GW3965_30nM	ACSF3	0.439	0.06	24.058
DMSO_vs_GW3965_300nM	ACSF3	0.493	-0.06	24.104
DMSO_vs_T0901317_30nM	ACSF3	0.95	0.01	24.794
DMSO_vs_T0901317_100nM	ACSF3	0.631	-0.04	24.158
DMSO_vs_GW3965_30nM	ACSL1	2.37e-57	0.74	71.6967
DMSO_vs_GW3965_300nM	ACSL1	7.75e-126	1.38	103.223
DMSO_vs_T0901317_30nM	ACSL1	4.91e-71	0.93	79.9333
DMSO_vs_T0901317_100nM	ACSL1	1.51e-250	1.46	118.75
DMSO_vs_GW3965_30nM	ACSL3	5.8e-228	1.4	132.067
DMSO_vs_GW3965_300nM	ACSL3	3.2e-256	1.89	184.1
DMSO_vs_T0901317_30nM	ACSL3	4.07e-220	1.39	139.057
DMSO_vs_T0901317_100nM	ACSL3	1e-300	1.78	181.14
DMSO_vs_GW3965_30nM	ACSL4	1.69e-15	0.44	96.93
DMSO_vs_GW3965_300nM	ACSL4	3.3e-22	0.7	111.713
DMSO_vs_T0901317_30nM	ACSL4	3.6e-21	0.51	105.763
DMSO_vs_T0901317_100nM	ACSL4	8.88e-69	0.84	131.11
DMSO_vs_GW3965_30nM	ACSL5	0.144	-0.21	3.75
DMSO_vs_GW3965_300nM	ACSL5	0.916	-0.02	3.882
DMSO_vs_T0901317_30nM	ACSL5	0.377	-0.14	3.662
DMSO_vs_T0901317_100nM	ACSL5	0.325	-0.15	3.91667
DMSO_vs_GW3965_30nM	ACSL6	1.01	-0.64	0.01
DMSO_vs_GW3965_300nM	ACSL6	1.01	0.11	0.0133333
DMSO_vs_T0901317_30nM	ACSL6	1.01	0.83	0.0166667
DMSO_vs_T0901317_100nM	ACSL6	1.01	-0.08	0.0166667
DMSO_vs_GW3965_30nM	ACSM1	1.01	2.12	0.14
DMSO_vs_GW3965_300nM	ACSM1	0.146	1.9	0.11
DMSO_vs_T0901317_30nM	ACSM1	1.01	1.72	0.11
DMSO_vs_T0901317_100nM	ACSM1	1.01	1.45	0.076
DMSO_vs_GW3965_30nM	ACSM2A	1.01	0	0
DMSO_vs_GW3965_300nM	ACSM2A	1.01	0.55	0.00333333
DMSO_vs_T0901317_30nM	ACSM2A	1.01	0	0
DMSO_vs_T0901317_100nM	ACSM2A	1.01	0	0
DMSO_vs_GW3965_30nM	ACSM2B	1.01	0	0
DMSO_vs_GW3965_300nM	ACSM2B	1.01	0	0
DMSO_vs_T0901317_30nM	ACSM2B	1.01	0	0
DMSO_vs_T0901317_100nM	ACSM2B	1.01	0	0
DMSO_vs_GW3965_30nM	ACSM3	1.1e-11	1.3	3.40333
DMSO_vs_GW3965_300nM	ACSM3	8.86e-19	1.63	3.76
DMSO_vs_T0901317_30nM	ACSM3	0.000294	0.74	2.30333
DMSO_vs_T0901317_100nM	ACSM3	0.000147	0.85	2.22333
DMSO_vs_GW3965_30nM	ACSM4	1.01	0	0
DMSO_vs_GW3965_300nM	ACSM4	1.01	0	0
DMSO_vs_T0901317_30nM	ACSM4	1.01	0	0
DMSO_vs_T0901317_100nM	ACSM4	1.01	0	0
DMSO_vs_GW3965_30nM	ACSM5	0.567	0.16	2.26667
DMSO_vs_GW3965_300nM	ACSM5	0.112	0.39	2.32
DMSO_vs_T0901317_30nM	ACSM5	0.661	0.15	2.31
DMSO_vs_T0901317_100nM	ACSM5	0.324	0.26	2.264
DMSO_vs_GW3965_30nM	ACSM6	1.01	0	0
DMSO_vs_GW3965_300nM	ACSM6	1.01	0	0
DMSO_vs_T0901317_30nM	ACSM6	1.01	0	0
DMSO_vs_T0901317_100nM	ACSM6	1.01	0	0
DMSO_vs_GW3965_30nM	ACSS1	0.133	0.13	13.6267
DMSO_vs_GW3965_300nM	ACSS1	0.925	-0.01	12.57
DMSO_vs_T0901317_30nM	ACSS1	0.882	-0.02	12.458
DMSO_vs_T0901317_100nM	ACSS1	0.588	-0.05	12.314
DMSO_vs_GW3965_30nM	ACSS2	6.9e-81	0.83	129.87
DMSO_vs_GW3965_300nM	ACSS2	1.87e-120	1.21	155.317
DMSO_vs_T0901317_30nM	ACSS2	2.68e-59	0.78	123.227
DMSO_vs_T0901317_100nM	ACSS2	1.26e-181	1.25	169.937
DMSO_vs_GW3965_30nM	ACSS3	0.46	0.42	0.33
DMSO_vs_GW3965_300nM	ACSS3	0.504	0.41	0.244
DMSO_vs_T0901317_30nM	ACSS3	0.417	0.53	0.296667
DMSO_vs_T0901317_100nM	ACSS3	0.157	0.71	0.433333
DMSO_vs_GW3965_30nM	ACTA1	1.01	-0.35	0.244
DMSO_vs_GW3965_300nM	ACTA1	0.613	-0.61	0.218
DMSO_vs_T0901317_30nM	ACTA1	1.01	-0.53	0.24
DMSO_vs_T0901317_100nM	ACTA1	0.25	-1.59	0.208
DMSO_vs_GW3965_30nM	ACTA2	0.0604	0.5	2.56
DMSO_vs_GW3965_300nM	ACTA2	0.267	0.37	1.896
DMSO_vs_T0901317_30nM	ACTA2	0.136	0.46	2.00333
DMSO_vs_T0901317_100nM	ACTA2	2.03e-06	1	3.34667
DMSO_vs_GW3965_30nM	ACTB	0.398	-0.05	10001.4
DMSO_vs_GW3965_300nM	ACTB	0.982	0	10007.9
DMSO_vs_T0901317_30nM	ACTB	0.518	-0.04	9996.29
DMSO_vs_T0901317_100nM	ACTB	0.000151	-0.16	9805.11
DMSO_vs_GW3965_30nM	ACTBL2	1.01	0	0
DMSO_vs_GW3965_300nM	ACTBL2	1.01	0	0
DMSO_vs_T0901317_30nM	ACTBL2	1.01	0	0
DMSO_vs_T0901317_100nM	ACTBL2	1.01	0	0
DMSO_vs_GW3965_30nM	ACTC1	1.01	0	0
DMSO_vs_GW3965_300nM	ACTC1	1.01	1.64	0.00333333
DMSO_vs_T0901317_30nM	ACTC1	1.01	0.79	0
DMSO_vs_T0901317_100nM	ACTC1	1.01	0	0
DMSO_vs_GW3965_30nM	ACTG1	0.631	-0.03	4008.32
DMSO_vs_GW3965_300nM	ACTG1	0.599	-0.05	3971.42
DMSO_vs_T0901317_30nM	ACTG1	0.0817	-0.09	3892.98
DMSO_vs_T0901317_100nM	ACTG1	0.00101	-0.14	3921.4
DMSO_vs_GW3965_30nM	ACTG2	1.01	0	0
DMSO_vs_GW3965_300nM	ACTG2	1.01	0	0
DMSO_vs_T0901317_30nM	ACTG2	1.01	0	0
DMSO_vs_T0901317_100nM	ACTG2	1.01	0	0
DMSO_vs_GW3965_30nM	ACTL10	0.948	-0.02	1.93667
DMSO_vs_GW3965_300nM	ACTL10	0.764	-0.1	1.892
DMSO_vs_T0901317_30nM	ACTL10	0.543	-0.18	1.854
DMSO_vs_T0901317_100nM	ACTL10	0.482	-0.21	1.808
DMSO_vs_GW3965_30nM	ACTL6A	1.16e-05	-0.25	39.876
DMSO_vs_GW3965_300nM	ACTL6A	0.000125	-0.25	38.778
DMSO_vs_T0901317_30nM	ACTL6A	0.0271	-0.15	40.358
DMSO_vs_T0901317_100nM	ACTL6A	0.00165	-0.19	39.89
DMSO_vs_GW3965_30nM	ACTL6B	1.01	0	0
DMSO_vs_GW3965_300nM	ACTL6B	1.01	1.53	0.008
DMSO_vs_T0901317_30nM	ACTL6B	1.01	0	0
DMSO_vs_T0901317_100nM	ACTL6B	1.01	0	0
DMSO_vs_GW3965_30nM	ACTL7A	1.01	0	0
DMSO_vs_GW3965_300nM	ACTL7A	1.01	0	0
DMSO_vs_T0901317_30nM	ACTL7A	1.01	0	0
DMSO_vs_T0901317_100nM	ACTL7A	1.01	0	0
DMSO_vs_GW3965_30nM	ACTL7B	1.01	2.69	0.0166667
DMSO_vs_GW3965_300nM	ACTL7B	1.01	0.91	0.00666667
DMSO_vs_T0901317_30nM	ACTL7B	1.01	2.91	0.01
DMSO_vs_T0901317_100nM	ACTL7B	1.01	0.09	0.004
DMSO_vs_GW3965_30nM	ACTL8	1.01	-4.19	0.03
DMSO_vs_GW3965_300nM	ACTL8	1.01	-4.58	0.03
DMSO_vs_T0901317_30nM	ACTL8	1.01	-2.9	0.034
DMSO_vs_T0901317_100nM	ACTL8	1.01	-4.26	0.03
DMSO_vs_GW3965_30nM	ACTL9	1.01	0	0
DMSO_vs_GW3965_300nM	ACTL9	1.01	0	0
DMSO_vs_T0901317_30nM	ACTL9	1.01	0	0
DMSO_vs_T0901317_100nM	ACTL9	1.01	0	0
DMSO_vs_GW3965_30nM	ACTN1	2.01e-8	0.2	221.81
DMSO_vs_GW3965_300nM	ACTN1	4.62e-13	0.32	229.343
DMSO_vs_T0901317_30nM	ACTN1	0.323	0.05	207.227
DMSO_vs_T0901317_100nM	ACTN1	0.324	0.05	197.738
DMSO_vs_GW3965_30nM	ACTN2	0.668	-0.19	0.668
DMSO_vs_GW3965_300nM	ACTN2	0.919	-0.05	0.664
DMSO_vs_T0901317_30nM	ACTN2	0.996	0	0.64
DMSO_vs_T0901317_100nM	ACTN2	0.228	0.47	0.84
DMSO_vs_GW3965_30nM	ACTN3	1.01	2.57	0.00666667
DMSO_vs_GW3965_300nM	ACTN3	1.01	0	0
DMSO_vs_T0901317_30nM	ACTN3	1.01	3.16	0.01
DMSO_vs_T0901317_100nM	ACTN3	1.01	0	0
DMSO_vs_GW3965_30nM	ACTN4	0.768	0.02	270.01
DMSO_vs_GW3965_300nM	ACTN4	0.534	0.04	273.576
DMSO_vs_T0901317_30nM	ACTN4	0.989	0	269.95
DMSO_vs_T0901317_100nM	ACTN4	0.671	-0.03	266.474
DMSO_vs_GW3965_30nM	ACTR10	0.742	-0.03	40.406
DMSO_vs_GW3965_300nM	ACTR10	0.728	-0.05	41.498
DMSO_vs_T0901317_30nM	ACTR10	0.527	0.06	42.8167
DMSO_vs_T0901317_100nM	ACTR10	0.619	0.04	47.8067
DMSO_vs_GW3965_30nM	ACTR1A	0.866	0.01	86.774
DMSO_vs_GW3965_300nM	ACTR1A	0.727	0.03	87.594
DMSO_vs_T0901317_30nM	ACTR1A	0.796	-0.02	86.452
DMSO_vs_T0901317_100nM	ACTR1A	0.613	-0.04	86.676
DMSO_vs_GW3965_30nM	ACTR1B	0.997	0	46.2733
DMSO_vs_GW3965_300nM	ACTR1B	0.954	-0.01	46.062
DMSO_vs_T0901317_30nM	ACTR1B	0.891	-0.02	46.138
DMSO_vs_T0901317_100nM	ACTR1B	0.173	-0.11	45.074
DMSO_vs_GW3965_30nM	ACTR2	0.0114	-0.13	437.142
DMSO_vs_GW3965_300nM	ACTR2	0.0039	-0.19	432.682
DMSO_vs_T0901317_30nM	ACTR2	0.544	-0.04	440.734
DMSO_vs_T0901317_100nM	ACTR2	0.276	-0.06	435.828
DMSO_vs_GW3965_30nM	ACTR3	2.44e-11	-0.28	380.372
DMSO_vs_GW3965_300nM	ACTR3	1.1e-12	-0.39	376.288
DMSO_vs_T0901317_30nM	ACTR3	6.84e-05	-0.17	385.096
DMSO_vs_T0901317_100nM	ACTR3	2.38e-8	-0.23	381.974
DMSO_vs_GW3965_30nM	ACTR3B	0.0844	-0.32	3.664
DMSO_vs_GW3965_300nM	ACTR3B	0.146	-0.34	3.676
DMSO_vs_T0901317_30nM	ACTR3B	0.127	-0.39	3.678
DMSO_vs_T0901317_100nM	ACTR3B	0.164	-0.28	3.614
DMSO_vs_GW3965_30nM	ACTR3C	1.01	0.03	0.4
DMSO_vs_GW3965_300nM	ACTR3C	0.679	-0.41	0.384
DMSO_vs_T0901317_30nM	ACTR3C	1.01	-0.04	0.336667
DMSO_vs_T0901317_100nM	ACTR3C	0.355	0.67	0.463333
DMSO_vs_GW3965_30nM	ACTR5	0.131	-0.14	9.864
DMSO_vs_GW3965_300nM	ACTR5	0.181	-0.16	9.862
DMSO_vs_T0901317_30nM	ACTR5	0.273	-0.12	9.96
DMSO_vs_T0901317_100nM	ACTR5	0.588	-0.06	9.956
DMSO_vs_GW3965_30nM	ACTR6	0.486	-0.1	13.516
DMSO_vs_GW3965_300nM	ACTR6	0.0792	-0.2	14.194
DMSO_vs_T0901317_30nM	ACTR6	0.742	-0.05	13.506
DMSO_vs_T0901317_100nM	ACTR6	0.237	-0.13	13.232
DMSO_vs_GW3965_30nM	ACTR8	0.848	0.02	28.854
DMSO_vs_GW3965_300nM	ACTR8	0.975	0	28.078
DMSO_vs_T0901317_30nM	ACTR8	0.847	0.02	27.672
DMSO_vs_T0901317_100nM	ACTR8	0.725	0.03	27.598
DMSO_vs_GW3965_30nM	ACTRT1	1.01	0	0
DMSO_vs_GW3965_300nM	ACTRT1	1.01	0	0
DMSO_vs_T0901317_30nM	ACTRT1	1.01	0	0
DMSO_vs_T0901317_100nM	ACTRT1	1.01	0	0
DMSO_vs_GW3965_30nM	ACTRT2	1.01	0	0
DMSO_vs_GW3965_300nM	ACTRT2	1.01	0	0
DMSO_vs_T0901317_30nM	ACTRT2	1.01	0	0
DMSO_vs_T0901317_100nM	ACTRT2	1.01	0	0
DMSO_vs_GW3965_30nM	ACTRT3	0.71	-0.18	0.604
DMSO_vs_GW3965_300nM	ACTRT3	0.952	0.03	0.614
DMSO_vs_T0901317_30nM	ACTRT3	0.879	-0.1	0.632
DMSO_vs_T0901317_100nM	ACTRT3	0.4	0.37	0.786667
DMSO_vs_GW3965_30nM	ACVR1	0.0918	0.17	10.7733
DMSO_vs_GW3965_300nM	ACVR1	0.00484	0.27	11.2
DMSO_vs_T0901317_30nM	ACVR1	0.0831	0.18	11
DMSO_vs_T0901317_100nM	ACVR1	5.11e-7	0.41	12.75
DMSO_vs_GW3965_30nM	ACVR1B	7.13e-10	0.35	15.8367
DMSO_vs_GW3965_300nM	ACVR1B	6.1e-21	0.56	16.9533
DMSO_vs_T0901317_30nM	ACVR1B	1.18e-7	0.3	15.1867
DMSO_vs_T0901317_100nM	ACVR1B	4.63e-15	0.42	15.6833
DMSO_vs_GW3965_30nM	ACVR1C	1.01	2.02	0.0633333
DMSO_vs_GW3965_300nM	ACVR1C	1.01	1.95	0.04
DMSO_vs_T0901317_30nM	ACVR1C	1.01	2.51	0.0666667
DMSO_vs_T0901317_100nM	ACVR1C	1.01	2.41	0.0466667
DMSO_vs_GW3965_30nM	ACVR2A	0.763	0.07	3.156
DMSO_vs_GW3965_300nM	ACVR2A	0.575	0.12	3.122
DMSO_vs_T0901317_30nM	ACVR2A	0.342	0.18	3.26667
DMSO_vs_T0901317_100nM	ACVR2A	0.00846	0.38	3.38333
DMSO_vs_GW3965_30nM	ACVR2B	0.417	0.09	2.75
DMSO_vs_GW3965_300nM	ACVR2B	0.00808	0.27	3.03
DMSO_vs_T0901317_30nM	ACVR2B	0.262	0.11	2.94667
DMSO_vs_T0901317_100nM	ACVR2B	0.0103	0.21	3.78
DMSO_vs_GW3965_30nM	ACVRL1	2.75e-96	1.34	20.9667
DMSO_vs_GW3965_300nM	ACVRL1	1e-140	1.82	27.4733
DMSO_vs_T0901317_30nM	ACVRL1	7.57e-78	1.2	23.8433
DMSO_vs_T0901317_100nM	ACVRL1	1.16e-96	1.41	22.98
DMSO_vs_GW3965_30nM	ACY1	0.928	-0.01	28.868
DMSO_vs_GW3965_300nM	ACY1	0.394	-0.11	28.648
DMSO_vs_T0901317_30nM	ACY1	0.738	-0.05	28.7933
DMSO_vs_T0901317_100nM	ACY1	0.491	-0.09	28.41
DMSO_vs_GW3965_30nM	ACY3	0.069	-0.14	389.134
DMSO_vs_GW3965_300nM	ACY3	0.00151	-0.25	377.062
DMSO_vs_T0901317_30nM	ACY3	0.183	-0.12	392.262
DMSO_vs_T0901317_100nM	ACY3	0.0962	-0.12	385.66
DMSO_vs_GW3965_30nM	ACYP1	0.597	-0.13	10.936
DMSO_vs_GW3965_300nM	ACYP1	0.233	-0.23	10.826
DMSO_vs_T0901317_30nM	ACYP1	0.668	-0.11	10.856
DMSO_vs_T0901317_100nM	ACYP1	0.0524	-0.42	10.752
DMSO_vs_GW3965_30nM	ACYP2	0.317	0.18	10.8333
DMSO_vs_GW3965_300nM	ACYP2	0.192	0.25	10.7933
DMSO_vs_T0901317_30nM	ACYP2	0.532	0.14	10.3833
DMSO_vs_T0901317_100nM	ACYP2	0.0345	0.34	11.5233
DMSO_vs_GW3965_30nM	AD000671.6	0.216	-0.22	7.696
DMSO_vs_GW3965_300nM	AD000671.6	0.74	-0.07	7.684
DMSO_vs_T0901317_30nM	AD000671.6	0.668	-0.1	7.77
DMSO_vs_T0901317_100nM	AD000671.6	0.649	-0.1	7.662
DMSO_vs_GW3965_30nM	ADA	0.00201	0.23	32.5267
DMSO_vs_GW3965_300nM	ADA	1.52e-26	0.66	41.54
DMSO_vs_T0901317_30nM	ADA	7.77e-06	0.33	35.65
DMSO_vs_T0901317_100nM	ADA	2.37e-15	0.53	40.3533
DMSO_vs_GW3965_30nM	ADAD1	1.01	0	0
DMSO_vs_GW3965_300nM	ADAD1	1.01	0.55	0.00333333
DMSO_vs_T0901317_30nM	ADAD1	1.01	0	0
DMSO_vs_T0901317_100nM	ADAD1	1.01	0	0
DMSO_vs_GW3965_30nM	ADAD2	1.01	0	0
DMSO_vs_GW3965_300nM	ADAD2	1.01	0	0
DMSO_vs_T0901317_30nM	ADAD2	1.01	0	0
DMSO_vs_T0901317_100nM	ADAD2	1.01	0	0
DMSO_vs_GW3965_30nM	ADAL	0.437	-0.1	9.96
DMSO_vs_GW3965_300nM	ADAL	0.17	-0.17	9.556
DMSO_vs_T0901317_30nM	ADAL	0.854	0.04	9.58667
DMSO_vs_T0901317_100nM	ADAL	0.698	-0.07	9.382
DMSO_vs_GW3965_30nM	ADAM10	0.794	0.02	121.967
DMSO_vs_GW3965_300nM	ADAM10	0.837	0.02	122.56
DMSO_vs_T0901317_30nM	ADAM10	0.295	0.08	128.947
DMSO_vs_T0901317_100nM	ADAM10	0.162	0.09	125.74
DMSO_vs_GW3965_30nM	ADAM11	0.773	-0.16	0.308
DMSO_vs_GW3965_300nM	ADAM11	0.829	-0.12	0.333333
DMSO_vs_T0901317_30nM	ADAM11	0.534	0.29	0.84
DMSO_vs_T0901317_100nM	ADAM11	0.349	0.5	0.513333
DMSO_vs_GW3965_30nM	ADAM12	6.86e-18	-0.54	6.336
DMSO_vs_GW3965_300nM	ADAM12	2.28e-21	-0.68	6.168
DMSO_vs_T0901317_30nM	ADAM12	2.02e-10	-0.45	6.418
DMSO_vs_T0901317_100nM	ADAM12	0.0098	-0.2	6.448
DMSO_vs_GW3965_30nM	ADAM15	0.383	-0.08	46.478
DMSO_vs_GW3965_300nM	ADAM15	0.598	-0.06	47.232
DMSO_vs_T0901317_30nM	ADAM15	0.482	-0.07	47.36
DMSO_vs_T0901317_100nM	ADAM15	1.64e-05	-0.27	46.362
DMSO_vs_GW3965_30nM	ADAM17	4.74e-06	0.23	37.8233
DMSO_vs_GW3965_300nM	ADAM17	8.13e-12	0.38	40.8033
DMSO_vs_T0901317_30nM	ADAM17	3.07e-9	0.27	40.8533
DMSO_vs_T0901317_100nM	ADAM17	3.92e-27	0.43	43.9867
DMSO_vs_GW3965_30nM	ADAM18	1.01	0	0
DMSO_vs_GW3965_300nM	ADAM18	1.01	0	0
DMSO_vs_T0901317_30nM	ADAM18	1.01	0	0
DMSO_vs_T0901317_100nM	ADAM18	1.01	0	0
DMSO_vs_GW3965_30nM	ADAM19	2.45e-36	0.67	21.3567
DMSO_vs_GW3965_300nM	ADAM19	1.82e-73	1.1	27.8133
DMSO_vs_T0901317_30nM	ADAM19	4.86e-29	0.62	20.8667
DMSO_vs_T0901317_100nM	ADAM19	2.3e-40	0.77	22.9567
DMSO_vs_GW3965_30nM	ADAM2	1.01	0	0
DMSO_vs_GW3965_300nM	ADAM2	1.01	0	0
DMSO_vs_T0901317_30nM	ADAM2	1.01	0	0
DMSO_vs_T0901317_100nM	ADAM2	1.01	2.89	0.008
DMSO_vs_GW3965_30nM	ADAM20	1.01	0.35	0.02
DMSO_vs_GW3965_300nM	ADAM20	1.01	1.74	0.0533333
DMSO_vs_T0901317_30nM	ADAM20	1.01	0.19	0.0233333
DMSO_vs_T0901317_100nM	ADAM20	1.01	0.43	0.02
DMSO_vs_GW3965_30nM	ADAM21	1.01	-0.22	0.012
DMSO_vs_GW3965_300nM	ADAM21	1.01	2.4	0.0533333
DMSO_vs_T0901317_30nM	ADAM21	1.01	-1.47	0.008
DMSO_vs_T0901317_100nM	ADAM21	1.01	0.84	0.0133333
DMSO_vs_GW3965_30nM	ADAM22	1.01	0.07	0.078
DMSO_vs_GW3965_300nM	ADAM22	0.523	-0.65	0.113333
DMSO_vs_T0901317_30nM	ADAM22	1.01	-0.92	0.048
DMSO_vs_T0901317_100nM	ADAM22	0.96	0.07	0.0666667
DMSO_vs_GW3965_30nM	ADAM23	0.591	-0.23	0.656667
DMSO_vs_GW3965_300nM	ADAM23	0.555	-0.25	0.642
DMSO_vs_T0901317_30nM	ADAM23	0.823	-0.12	0.746667
DMSO_vs_T0901317_100nM	ADAM23	0.778	0.15	0.84
DMSO_vs_GW3965_30nM	ADAM28	2.52e-15	0.41	274.037
DMSO_vs_GW3965_300nM	ADAM28	8.21e-16	0.5	288.137
DMSO_vs_T0901317_30nM	ADAM28	7.84e-18	0.41	283.307
DMSO_vs_T0901317_100nM	ADAM28	5.79e-32	0.53	299.033
DMSO_vs_GW3965_30nM	ADAM29	1.01	1.39	0.01
DMSO_vs_GW3965_300nM	ADAM29	1.01	-1.05	0.004
DMSO_vs_T0901317_30nM	ADAM29	1.01	-1.53	0.002
DMSO_vs_T0901317_100nM	ADAM29	1.01	-1.5	0.002
DMSO_vs_GW3965_30nM	ADAM30	1.01	0	0
DMSO_vs_GW3965_300nM	ADAM30	1.01	0	0
DMSO_vs_T0901317_30nM	ADAM30	1.01	0	0
DMSO_vs_T0901317_100nM	ADAM30	1.01	0	0
DMSO_vs_GW3965_30nM	ADAM32	1.01	1.19	0.0633333
DMSO_vs_GW3965_300nM	ADAM32	0.119	1.52	0.05
DMSO_vs_T0901317_30nM	ADAM32	1.01	0.75	0.0666667
DMSO_vs_T0901317_100nM	ADAM32	0.0728	1.65	0.0866667
DMSO_vs_GW3965_30nM	ADAM33	1.01	1.09	0.146667
DMSO_vs_GW3965_300nM	ADAM33	0.00941	1.65	0.18
DMSO_vs_T0901317_30nM	ADAM33	1.01	1.33	0.21
DMSO_vs_T0901317_100nM	ADAM33	0.0937	1.18	0.21
DMSO_vs_GW3965_30nM	ADAM7	1.01	0	0
DMSO_vs_GW3965_300nM	ADAM7	1.01	0	0
DMSO_vs_T0901317_30nM	ADAM7	1.01	0	0
DMSO_vs_T0901317_100nM	ADAM7	1.01	0	0
DMSO_vs_GW3965_30nM	ADAM8	0.999	0	90.9233
DMSO_vs_GW3965_300nM	ADAM8	0.939	0.01	88.908
DMSO_vs_T0901317_30nM	ADAM8	0.81	0.03	93.0167
DMSO_vs_T0901317_100nM	ADAM8	1.71e-06	-0.27	85.234
DMSO_vs_GW3965_30nM	ADAM9	0.552	0.04	92.1167
DMSO_vs_GW3965_300nM	ADAM9	0.782	0.03	91.104
DMSO_vs_T0901317_30nM	ADAM9	0.135	0.09	97.7667
DMSO_vs_T0901317_100nM	ADAM9	0.135	0.09	95.5267
DMSO_vs_GW3965_30nM	ADAMDEC1	3.48e-112	0.92	120.067
DMSO_vs_GW3965_300nM	ADAMDEC1	4.14e-94	1.16	140.673
DMSO_vs_T0901317_30nM	ADAMDEC1	3.16e-92	0.91	121.983
DMSO_vs_T0901317_100nM	ADAMDEC1	5.61e-144	1.06	132.817
DMSO_vs_GW3965_30nM	ADAMTS1	1.01	-0.01	0.0766667
DMSO_vs_GW3965_300nM	ADAMTS1	1.01	-0.17	0.032
DMSO_vs_T0901317_30nM	ADAMTS1	1.01	-0.38	0.062
DMSO_vs_T0901317_100nM	ADAMTS1	1.01	-1.38	0.028
DMSO_vs_GW3965_30nM	ADAMTS10	4.04e-06	0.24	67.59
DMSO_vs_GW3965_300nM	ADAMTS10	4.83e-06	0.27	64.87
DMSO_vs_T0901317_30nM	ADAMTS10	0.000267	0.19	69.9433
DMSO_vs_T0901317_100nM	ADAMTS10	0.0025	0.22	66.53
DMSO_vs_GW3965_30nM	ADAMTS12	0.446	0.35	0.153333
DMSO_vs_GW3965_300nM	ADAMTS12	0.607	-0.27	0.14
DMSO_vs_T0901317_30nM	ADAMTS12	0.422	0.44	0.29
DMSO_vs_T0901317_100nM	ADAMTS12	0.187	-0.8	0.136
DMSO_vs_GW3965_30nM	ADAMTS13	0.126	0.42	0.993333
DMSO_vs_GW3965_300nM	ADAMTS13	0.21	0.35	0.718
DMSO_vs_T0901317_30nM	ADAMTS13	0.84	0.09	0.833333
DMSO_vs_T0901317_100nM	ADAMTS13	0.377	0.29	0.77
DMSO_vs_GW3965_30nM	ADAMTS14	1.01	-0.81	0.034
DMSO_vs_GW3965_300nM	ADAMTS14	0.421	-1.46	0.038
DMSO_vs_T0901317_30nM	ADAMTS14	1.01	-0.69	0.032
DMSO_vs_T0901317_100nM	ADAMTS14	1.01	-1.37	0.032
DMSO_vs_GW3965_30nM	ADAMTS15	0.00186	-0.77	0.464
DMSO_vs_GW3965_300nM	ADAMTS15	4.05e-11	-1.61	0.462
DMSO_vs_T0901317_30nM	ADAMTS15	3.17e-06	-1.22	0.472
DMSO_vs_T0901317_100nM	ADAMTS15	0.000383	-0.98	0.452
DMSO_vs_GW3965_30nM	ADAMTS16	1.01	0	0
DMSO_vs_GW3965_300nM	ADAMTS16	1.01	0	0
DMSO_vs_T0901317_30nM	ADAMTS16	1.01	0	0
DMSO_vs_T0901317_100nM	ADAMTS16	1.01	0	0
DMSO_vs_GW3965_30nM	ADAMTS17	1.01	-0.04	0.172
DMSO_vs_GW3965_300nM	ADAMTS17	0.5	0.54	0.233333
DMSO_vs_T0901317_30nM	ADAMTS17	1.01	0.02	0.166667
DMSO_vs_T0901317_100nM	ADAMTS17	0.746	-0.39	0.226667
DMSO_vs_GW3965_30nM	ADAMTS18	1.01	0	0
DMSO_vs_GW3965_300nM	ADAMTS18	1.01	0	0
DMSO_vs_T0901317_30nM	ADAMTS18	1.01	0	0
DMSO_vs_T0901317_100nM	ADAMTS18	1.01	0	0
DMSO_vs_GW3965_30nM	ADAMTS19	1.01	0	0
DMSO_vs_GW3965_300nM	ADAMTS19	1.01	0	0
DMSO_vs_T0901317_30nM	ADAMTS19	1.01	0	0
DMSO_vs_T0901317_100nM	ADAMTS19	1.01	0	0
DMSO_vs_GW3965_30nM	ADAMTS2	1.01	1.33	0.0866667
DMSO_vs_GW3965_300nM	ADAMTS2	1.01	0.82	0.024
DMSO_vs_T0901317_30nM	ADAMTS2	1.01	1.08	0.0366667
DMSO_vs_T0901317_100nM	ADAMTS2	1.01	-0.78	0.022
DMSO_vs_GW3965_30nM	ADAMTS20	1.01	0	0
DMSO_vs_GW3965_300nM	ADAMTS20	1.01	0	0
DMSO_vs_T0901317_30nM	ADAMTS20	1.01	0	0
DMSO_vs_T0901317_100nM	ADAMTS20	1.01	0	0
DMSO_vs_GW3965_30nM	ADAMTS3	1.01	-2.05	0.004
DMSO_vs_GW3965_300nM	ADAMTS3	1.01	1.36	0.0133333
DMSO_vs_T0901317_30nM	ADAMTS3	1.01	0.85	0.0333333
DMSO_vs_T0901317_100nM	ADAMTS3	1.01	-2.84	0.004
DMSO_vs_GW3965_30nM	ADAMTS4	1.01	-0.34	0.028
DMSO_vs_GW3965_300nM	ADAMTS4	0.113	-1.62	0.0533333
DMSO_vs_T0901317_30nM	ADAMTS4	1.01	-0.22	0.028
DMSO_vs_T0901317_100nM	ADAMTS4	0.859	-0.29	0.03
DMSO_vs_GW3965_30nM	ADAMTS5	0.18	0.29	0.493333
DMSO_vs_GW3965_300nM	ADAMTS5	0.141	0.31	0.47
DMSO_vs_T0901317_30nM	ADAMTS5	0.389	0.21	0.466667
DMSO_vs_T0901317_100nM	ADAMTS5	0.97	-0.01	0.426
DMSO_vs_GW3965_30nM	ADAMTS6	0.99	-0.01	0.168
DMSO_vs_GW3965_300nM	ADAMTS6	0.706	0.28	0.16
DMSO_vs_T0901317_30nM	ADAMTS6	1.01	0.3	0.363333
DMSO_vs_T0901317_100nM	ADAMTS6	0.609	0.38	0.122
DMSO_vs_GW3965_30nM	ADAMTS7	1.01	5.2	0.0433333
DMSO_vs_GW3965_300nM	ADAMTS7	1.01	3.41	0.00666667
DMSO_vs_T0901317_30nM	ADAMTS7	1.01	0.79	0.00333333
DMSO_vs_T0901317_100nM	ADAMTS7	1.01	0.82	0
DMSO_vs_GW3965_30nM	ADAMTS8	1.01	0	0
DMSO_vs_GW3965_300nM	ADAMTS8	1.01	0	0
DMSO_vs_T0901317_30nM	ADAMTS8	1.01	2.94	0.004
DMSO_vs_T0901317_100nM	ADAMTS8	1.01	0	0
DMSO_vs_GW3965_30nM	ADAMTS9	1.01	2.4	0.00666667
DMSO_vs_GW3965_300nM	ADAMTS9	1.01	0	0
DMSO_vs_T0901317_30nM	ADAMTS9	1.01	0	0
DMSO_vs_T0901317_100nM	ADAMTS9	1.01	0.82	0
DMSO_vs_GW3965_30nM	ADAMTSL1	1.01	2.37	0.0166667
DMSO_vs_GW3965_300nM	ADAMTSL1	1.01	-0.94	0
DMSO_vs_T0901317_30nM	ADAMTSL1	1.01	-0.66	0
DMSO_vs_T0901317_100nM	ADAMTSL1	1.01	-0.63	0
DMSO_vs_GW3965_30nM	ADAMTSL2	1.01	-1.19	0.062
DMSO_vs_GW3965_300nM	ADAMTSL2	0.95	0.1	0.0766667
DMSO_vs_T0901317_30nM	ADAMTSL2	1.01	-0.96	0.058
DMSO_vs_T0901317_100nM	ADAMTSL2	0.66	-0.67	0.072
DMSO_vs_GW3965_30nM	ADAMTSL3	1.01	0	0
DMSO_vs_GW3965_300nM	ADAMTSL3	1.01	0	0
DMSO_vs_T0901317_30nM	ADAMTSL3	1.01	0	0
DMSO_vs_T0901317_100nM	ADAMTSL3	1.01	0	0
DMSO_vs_GW3965_30nM	ADAMTSL4	1.81e-15	0.44	48.01
DMSO_vs_GW3965_300nM	ADAMTSL4	7.94e-14	0.45	45.8267
DMSO_vs_T0901317_30nM	ADAMTSL4	4.52e-06	0.28	43.75
DMSO_vs_T0901317_100nM	ADAMTSL4	0.044	0.12	36.6433
DMSO_vs_GW3965_30nM	ADAMTSL5	0.0488	0.4	4.80333
DMSO_vs_GW3965_300nM	ADAMTSL5	0.167	0.28	4.01
DMSO_vs_T0901317_30nM	ADAMTSL5	0.234	0.27	4.67333
DMSO_vs_T0901317_100nM	ADAMTSL5	0.996	0	4.36333
DMSO_vs_GW3965_30nM	ADAP1	0.329	0.06	80.1267
DMSO_vs_GW3965_300nM	ADAP1	0.757	0.03	77.962
DMSO_vs_T0901317_30nM	ADAP1	0.867	-0.01	76.3333
DMSO_vs_T0901317_100nM	ADAP1	0.782	-0.03	76.49
DMSO_vs_GW3965_30nM	ADAP2	0.417	-0.05	139.924
DMSO_vs_GW3965_300nM	ADAP2	0.227	-0.08	140.796
DMSO_vs_T0901317_30nM	ADAP2	0.323	-0.06	139.018
DMSO_vs_T0901317_100nM	ADAP2	3.11e-05	-0.18	138.066
DMSO_vs_GW3965_30nM	ADAR	0.594	0.03	105.994
DMSO_vs_GW3965_300nM	ADAR	0.00834	0.13	107.527
DMSO_vs_T0901317_30nM	ADAR	0.0317	0.1	118.057
DMSO_vs_T0901317_100nM	ADAR	0.241	0.06	108.037
DMSO_vs_GW3965_30nM	ADARB1	2.64e-7	-0.42	5.336
DMSO_vs_GW3965_300nM	ADARB1	7.96e-7	-0.46	5.322
DMSO_vs_T0901317_30nM	ADARB1	6.4e-05	-0.38	5.48
DMSO_vs_T0901317_100nM	ADARB1	0.0126	-0.23	5.61
DMSO_vs_GW3965_30nM	ADARB2	0.000777	0.43	7.38
DMSO_vs_GW3965_300nM	ADARB2	0.0363	0.3	6.27333
DMSO_vs_T0901317_30nM	ADARB2	0.154	0.24	7.04667
DMSO_vs_T0901317_100nM	ADARB2	0.188	0.23	6.38
DMSO_vs_GW3965_30nM	ADAT1	0.606	0.06	30.3333
DMSO_vs_GW3965_300nM	ADAT1	0.483	0.07	28.4233
DMSO_vs_T0901317_30nM	ADAT1	0.191	0.12	30.3933
DMSO_vs_T0901317_100nM	ADAT1	0.0586	0.16	31.31
DMSO_vs_GW3965_30nM	ADAT2	6.94e-06	-0.44	11.79
DMSO_vs_GW3965_300nM	ADAT2	2.22e-12	-0.67	11.766
DMSO_vs_T0901317_30nM	ADAT2	6.29e-06	-0.43	12.008
DMSO_vs_T0901317_100nM	ADAT2	1.73e-9	-0.56	11.838
DMSO_vs_GW3965_30nM	ADAT3	0.448	0.1	16.7967
DMSO_vs_GW3965_300nM	ADAT3	0.104	0.19	17.0133
DMSO_vs_T0901317_30nM	ADAT3	0.779	-0.05	15.806
DMSO_vs_T0901317_100nM	ADAT3	0.265	0.17	18.0767
DMSO_vs_GW3965_30nM	ADCK1	0.958	0.01	11.2633
DMSO_vs_GW3965_300nM	ADCK1	0.889	-0.02	10.984
DMSO_vs_T0901317_30nM	ADCK1	0.878	-0.03	10.952
DMSO_vs_T0901317_100nM	ADCK1	0.996	0	10.822
DMSO_vs_GW3965_30nM	ADCK2	0.0815	0.1	36.71
DMSO_vs_GW3965_300nM	ADCK2	0.148	0.13	36.318
DMSO_vs_T0901317_30nM	ADCK2	0.872	0.02	35.82
DMSO_vs_T0901317_100nM	ADCK2	0.409	-0.06	34.22
DMSO_vs_GW3965_30nM	ADCK3	0.00652	0.19	17.6167
DMSO_vs_GW3965_300nM	ADCK3	0.000624	0.24	16.91
DMSO_vs_T0901317_30nM	ADCK3	0.0411	0.15	17.3767
DMSO_vs_T0901317_100nM	ADCK3	0.0197	0.18	17.3333
DMSO_vs_GW3965_30nM	ADCK4	0.87	0.02	39.258
DMSO_vs_GW3965_300nM	ADCK4	0.919	-0.01	39.806
DMSO_vs_T0901317_30nM	ADCK4	0.784	-0.03	41.8667
DMSO_vs_T0901317_100nM	ADCK4	0.235	-0.11	37.622
DMSO_vs_GW3965_30nM	ADCK5	0.0288	0.17	27.7567
DMSO_vs_GW3965_300nM	ADCK5	0.0783	0.18	27.1333
DMSO_vs_T0901317_30nM	ADCK5	0.855	0.03	25.2
DMSO_vs_T0901317_100nM	ADCK5	0.299	0.1	27.2267
DMSO_vs_GW3965_30nM	ADCY1	0.000199	1.88	0.103333
DMSO_vs_GW3965_300nM	ADCY1	1.25e-7	2.31	0.15
DMSO_vs_T0901317_30nM	ADCY1	1.01	1.61	0.08
DMSO_vs_T0901317_100nM	ADCY1	5.27e-05	2	0.14
DMSO_vs_GW3965_30nM	ADCY10	1.01	1.07	0.074
DMSO_vs_GW3965_300nM	ADCY10	0.823	0.34	0.156667
DMSO_vs_T0901317_30nM	ADCY10	1.01	1.1	0.113333
DMSO_vs_T0901317_100nM	ADCY10	0.308	1.19	0.12
DMSO_vs_GW3965_30nM	ADCY2	1.01	3.37	0.0333333
DMSO_vs_GW3965_300nM	ADCY2	1.01	3.2	0.00666667
DMSO_vs_T0901317_30nM	ADCY2	1.01	2.8	0.00333333
DMSO_vs_T0901317_100nM	ADCY2	1.01	5.03	0.15
DMSO_vs_GW3965_30nM	ADCY3	0.00365	-0.22	18.57
DMSO_vs_GW3965_300nM	ADCY3	1.35e-7	-0.37	18.988
DMSO_vs_T0901317_30nM	ADCY3	1.56e-05	-0.3	18.644
DMSO_vs_T0901317_100nM	ADCY3	0.000365	-0.25	18.688
DMSO_vs_GW3965_30nM	ADCY4	0.19	0.32	2.22
DMSO_vs_GW3965_300nM	ADCY4	0.153	0.28	2.26333
DMSO_vs_T0901317_30nM	ADCY4	0.612	0.13	2.25
DMSO_vs_T0901317_100nM	ADCY4	0.0159	0.46	2.55333
DMSO_vs_GW3965_30nM	ADCY5	1.01	0	0
DMSO_vs_GW3965_300nM	ADCY5	1.01	0	0
DMSO_vs_T0901317_30nM	ADCY5	1.01	1.45	0.002
DMSO_vs_T0901317_100nM	ADCY5	1.01	2.13	0.00666667
DMSO_vs_GW3965_30nM	ADCY6	0.162	0.1	11.6633
DMSO_vs_GW3965_300nM	ADCY6	0.203	0.1	11.54
DMSO_vs_T0901317_30nM	ADCY6	0.622	0.05	10.9033
DMSO_vs_T0901317_100nM	ADCY6	0.88	0.02	11.9
DMSO_vs_GW3965_30nM	ADCY7	0.767	0.02	316.237
DMSO_vs_GW3965_300nM	ADCY7	0.783	0.02	309.88
DMSO_vs_T0901317_30nM	ADCY7	0.928	-0.01	301.463
DMSO_vs_T0901317_100nM	ADCY7	0.0103	-0.11	295.958
DMSO_vs_GW3965_30nM	ADCY8	1.01	0.4	0.12
DMSO_vs_GW3965_300nM	ADCY8	0.0391	1.26	0.113333
DMSO_vs_T0901317_30nM	ADCY8	1.01	0.82	0.126667
DMSO_vs_T0901317_100nM	ADCY8	4.23e-8	2.34	0.296667
DMSO_vs_GW3965_30nM	ADCY9	0.00278	-0.3	2.6
DMSO_vs_GW3965_300nM	ADCY9	0.00336	-0.3	2.516
DMSO_vs_T0901317_30nM	ADCY9	0.177	-0.18	2.612
DMSO_vs_T0901317_100nM	ADCY9	0.257	-0.14	2.98667
DMSO_vs_GW3965_30nM	ADCYAP1	1.01	2.15	0.0233333
DMSO_vs_GW3965_300nM	ADCYAP1	1.01	0	0
DMSO_vs_T0901317_30nM	ADCYAP1	1.01	0	0
DMSO_vs_T0901317_100nM	ADCYAP1	1.01	0	0
DMSO_vs_GW3965_30nM	ADCYAP1R1	1.01	0	0
DMSO_vs_GW3965_300nM	ADCYAP1R1	1.01	0	0
DMSO_vs_T0901317_30nM	ADCYAP1R1	1.01	0	0
DMSO_vs_T0901317_100nM	ADCYAP1R1	1.01	0	0
DMSO_vs_GW3965_30nM	ADD1	0.00751	0.12	103.73
DMSO_vs_GW3965_300nM	ADD1	0.0107	0.13	100.294
DMSO_vs_T0901317_30nM	ADD1	0.0797	0.09	100.277
DMSO_vs_T0901317_100nM	ADD1	0.321	0.05	98.484
DMSO_vs_GW3965_30nM	ADD2	0.0032	-1.22	0.514
DMSO_vs_GW3965_300nM	ADD2	0.0187	-1.11	0.514
DMSO_vs_T0901317_30nM	ADD2	0.59	-0.27	0.538
DMSO_vs_T0901317_100nM	ADD2	0.311	-0.65	0.512
DMSO_vs_GW3965_30nM	ADD3	0.765	0.03	22.656
DMSO_vs_GW3965_300nM	ADD3	0.648	-0.06	22.388
DMSO_vs_T0901317_30nM	ADD3	0.844	0.02	23.0733
DMSO_vs_T0901317_100nM	ADD3	0.527	0.06	23.6367
DMSO_vs_GW3965_30nM	ADGB	0.312	0.62	1.452
DMSO_vs_GW3965_300nM	ADGB	0.575	0.42	1.452
DMSO_vs_T0901317_30nM	ADGB	0.686	0.33	1.56333
DMSO_vs_T0901317_100nM	ADGB	0.564	-0.55	1.388
DMSO_vs_GW3965_30nM	ADGRA1	1.01	0	0
DMSO_vs_GW3965_300nM	ADGRA1	1.01	0	0
DMSO_vs_T0901317_30nM	ADGRA1	1.01	0	0
DMSO_vs_T0901317_100nM	ADGRA1	1.01	0	0
DMSO_vs_GW3965_30nM	ADGRA2	2.61e-06	1.24	0.47
DMSO_vs_GW3965_300nM	ADGRA2	3.57e-05	1.1	0.41
DMSO_vs_T0901317_30nM	ADGRA2	0.00035	0.97	0.37
DMSO_vs_T0901317_100nM	ADGRA2	0.00138	0.91	0.386667
DMSO_vs_GW3965_30nM	ADGRA3	0.135	-0.19	2.444
DMSO_vs_GW3965_300nM	ADGRA3	0.911	0.02	2.622
DMSO_vs_T0901317_30nM	ADGRA3	0.977	0.01	2.95667
DMSO_vs_T0901317_100nM	ADGRA3	0.932	-0.02	2.44667
DMSO_vs_GW3965_30nM	ADGRB1	0.575	0.22	0.53
DMSO_vs_GW3965_300nM	ADGRB1	0.051	0.62	0.583333
DMSO_vs_T0901317_30nM	ADGRB1	0.162	0.48	0.946667
DMSO_vs_T0901317_100nM	ADGRB1	0.89	0.07	0.61
DMSO_vs_GW3965_30nM	ADGRB2	1.01	1.78	0.0566667
DMSO_vs_GW3965_300nM	ADGRB2	1.01	-0.96	0.008
DMSO_vs_T0901317_30nM	ADGRB2	1.01	-3.4	0.008
DMSO_vs_T0901317_100nM	ADGRB2	1.01	-0.15	0.0133333
DMSO_vs_GW3965_30nM	ADGRB3	1.01	1.56	0
DMSO_vs_GW3965_300nM	ADGRB3	1.01	0.55	0
DMSO_vs_T0901317_30nM	ADGRB3	1.01	1.99	0
DMSO_vs_T0901317_100nM	ADGRB3	1.01	3.34	0.00666667
DMSO_vs_GW3965_30nM	ADGRD1	0.00118	0.26	6.86
DMSO_vs_GW3965_300nM	ADGRD1	0.73	-0.04	5.582
DMSO_vs_T0901317_30nM	ADGRD1	0.866	0.03	6.37
[truncated: 77,261 more rows]

## Sheet: STable5_Pathways_GW_30nM
database	Term	Overlap	up_ratio	dn_ratio	Adjusted.P.value	Genes
Reactome_2016	Lipoprotein metabolism	9/34	1	0	1.75e-06	ABCA1;CETP;SCARB1;APOC2;APOE;PLTP;LDLR;HSPG2;ABCG1
Reactome_2016	Metabolism of lipids and lipoproteins	32/659	0.91	0.09	3.07e-06	CETP;SCARB1;INSIG1;ACACA;FADS2;APOE;LDLR;PLTP;ABCD1;FADS1;ABCA1;SREBF1;CPT1A;ACSL1;PLA2G4C;ACSL3;HSPG2;LSS;FABP4;SCD;FASN;LPCAT3;APOC2;GPD1;PNPLA3;ACOT1;PLIN2;DHCR7;LPIN1;ABCG1;TNFRSF21;PPARD
Reactome_2016	HDL-mediated lipid transport	7/19	1	0	3.2e-06	ABCA1;CETP;SCARB1;APOC2;APOE;PLTP;ABCG1
GO_Biological_Process_2018	phospholipid transport (GO:0015914)	11/58	0.91	0.09	3.88e-06	ABCA1;SCARB1;CETP;ATP8B1;APOC2;APOC1;ATP10A;APOE;PLTP;LDLR;ABCG1
GO_Biological_Process_2018	high-density lipoprotein particle remodeling (GO:0034375)	7/17	1	0	6.33e-06	CETP;SCARB1;APOC2;APOC1;APOE;PLTP;ABCG1
GO_Biological_Process_2018	positive regulation of lipid biosynthetic process (GO:0046889)	8/28	1	0	8.56e-06	SCARB1;SREBF1;SLC45A3;MID1IP1;APOC2;NR1H3;APOE;LDLR
GO_Biological_Process_2018	cholesterol transport (GO:0030301)	9/44	0.89	0.11	1.16e-05	ABCA1;CETP;SCARB1;APOC2;APOC1;APOE;LDLR;ABCG1;ABCG2
GO_Biological_Process_2018	sterol homeostasis (GO:0055092)	10/58	1	0	1.23e-05	ABCA1;SCARB1;CETP;ACSM3;INSIG1;APOC2;NR1H3;APOE;LDLR;ABCG1
KEGG_2019_Human	Cholesterol metabolism	9/50	1	0	1.37e-05	ABCA1;SCARB1;MYLIP;CETP;APOC2;APOC1;APOE;PLTP;LDLR
GO_Biological_Process_2018	cholesterol homeostasis (GO:0042632)	10/58	1	0	1.54e-05	ABCA1;SCARB1;CETP;ACSM3;INSIG1;APOC2;NR1H3;APOE;LDLR;ABCG1
KEGG_2019_Human	PPAR signaling pathway	10/74	0.9	0.1	2.08e-05	FADS2;CPT1A;FABP4;ACSL1;SCD;NR1H3;PLIN2;ACSL3;PLTP;PPARD
GO_Biological_Process_2018	cholesterol efflux (GO:0033344)	7/23	0.86	0.14	2.11e-05	ABCA1;SCARB1;APOC2;APOC1;APOE;ABCG1;ABCG2
Reactome_2016	Lipid digestion, mobilization, and transport	10/71	0.9	0.1	3.45e-05	ABCA1;SCARB1;CETP;FABP4;APOC2;APOE;HSPG2;PLTP;LDLR;ABCG1
GO_Biological_Process_2018	long-chain fatty acid transport (GO:0015909)	7/25	1	0	3.54e-05	CPT1A;ACSL1;MID1IP1;APOE;ACSL3;ABCD1;ACACA
GO_Biological_Process_2018	reverse cholesterol transport (GO:0043691)	6/17	1	0	5.5e-05	ABCA1;CETP;SCARB1;APOC2;APOE;ABCG1
GO_Biological_Process_2018	regulation of cholesterol biosynthetic process (GO:0045540)	8/40	1	0	6.05e-05	SREBF1;SCD;FASN;APOE;DHCR7;LSS;ACACA;ABCG1
Reactome_2016	Cell Cycle	26/566	0.12	0.88	0.000112	FEN1;CDCA5;BUB1B;MCM10;BRIP1;TUBA1A;SGOL1;CDC45;EXO1;E2F1;E2F2;CLSPN;GINS2;RRM2;MND1;ESCO2;CDC6;APITD1;STAG3;CCNE2;DMC1;CENPK;MCM4;CENPP;LPIN1;MAD2L1
Reactome_2016	Fatty acid, triacylglycerol, and ketone body metabolism	15/217	0.93	0.07	0.000228	ABCA1;SREBF1;CPT1A;ACSL1;ACSL3;ACACA;SCD;FASN;GPD1;ACOT1;PLIN2;LPIN1;FADS1;TNFRSF21;PPARD
GO_Biological_Process_2018	phospholipid efflux (GO:0033700)	5/12	1	0	0.000232	ABCA1;APOC2;APOC1;APOE;ABCG1
GO_Biological_Process_2018	long-chain fatty acid metabolic process (GO:0001676)	8/55	0.88	0.12	0.000593	FADS2;CPT1A;ACSL1;PLA2G4C;PNPLA3;ACOT1;ABCD1;FADS1
GO_Biological_Process_2018	chylomicron remnant clearance (GO:0034382)	4/7	1	0	0.000624	APOC2;APOC1;APOE;LDLR
Reactome_2016	Linoleic acid (LA) metabolism	4/8	1	0	0.000686	FADS2;ACSL1;ABCD1;FADS1
GO_Biological_Process_2018	regulation of cholesterol metabolic process (GO:0090181)	7/41	1	0	0.000771	SREBF1;SCD;FASN;APOE;DHCR7;LSS;ACACA
GO_Biological_Process_2018	regulation of lipid metabolic process (GO:0019216)	10/100	1	0	0.000788	ABCA1;CPT1A;ACSL1;MID1IP1;APOC2;APOC1;PLIN2;FADS1;TNFRSF21;PPARD
GO_Biological_Process_2018	positive regulation of triglyceride metabolic process (GO:0090208)	5/16	1	0	0.000837	SREBF1;SCARB1;APOC2;NR1H3;LDLR
GO_Biological_Process_2018	regulation of fatty acid biosynthetic process (GO:0042304)	6/28	1	0	0.000859	SLC45A3;MID1IP1;APOC2;APOC1;PDK4;NR1H3
Reactome_2016	Triglyceride Biosynthesis	8/66	0.88	0.12	0.00109	ACSL1;SCD;FASN;GPD1;ACOT1;ACSL3;LPIN1;ACACA
GO_Biological_Process_2018	fatty acid metabolic process (GO:0006631)	10/106	1	0	0.00112	PLA2G15;CPT1A;ACSM3;ACSL1;FASN;PNPLA3;ACOT1;LPIN1;ACACA;PPARD
GO_Biological_Process_2018	regulation of cholesterol efflux (GO:0010874)	5/18	1	0	0.00135	ABCA1;CETP;NR1H3;APOE;PLTP
GO_Biological_Process_2018	positive regulation of triglyceride biosynthetic process (GO:0010867)	4/9	1	0	0.00143	SREBF1;SCARB1;NR1H3;LDLR
KEGG_2019_Human	Cell cycle	10/124	0.1	0.9	0.00164	CDC45;CCNE2;E2F1;BUB1B;MCM4;E2F2;TTK;CDC6;GADD45G;MAD2L1
GO_Biological_Process_2018	regulation of cholesterol transport (GO:0032374)	5/20	1	0	0.00216	CETP;APOC2;APOC1;NR1H3;APOE
GO_Biological_Process_2018	regulation of alcohol biosynthetic process (GO:1902930)	6/34	1	0	0.0022	SREBF1;SCD;FASN;DHCR7;LSS;ACACA
KEGG_2019_Human	Fatty acid biosynthesis	4/13	1	0	0.00233	ACSL1;FASN;ACSL3;ACACA
Reactome_2016	Regulation of cholesterol biosynthesis by SREBP (SREBF)	7/55	1	0	0.00272	SREBF1;SCD;INSIG1;FASN;DHCR7;LSS;ACACA
KEGG_2019_Human	Pathways in cancer	21/530	0.71	0.29	0.0028	CSF3R;WNT2B;WNT5B;LAMB2;DAPK2;CXCR4;DLL1;PTK2;FOXO1;GADD45G;VEGFA;EDNRA;LPAR5;CCNE2;CDH1;RARA;STAT4;E2F1;E2F2;ITGA6;PPARD
Reactome_2016	Cell Cycle, Mitotic	20/462	0.1	0.9	0.00306	GINS2;FEN1;RRM2;CDCA5;BUB1B;MCM10;ESCO2;CDC6;TUBA1A;APITD1;SGOL1;CDC45;CCNE2;CENPK;E2F1;MCM4;E2F2;CENPP;LPIN1;MAD2L1
GO_Biological_Process_2018	acylglycerol homeostasis (GO:0055090)	5/22	1	0	0.00313	CETP;SCARB1;APOC2;NR1H3;APOE
GO_Biological_Process_2018	positive regulation of fatty acid biosynthetic process (GO:0045723)	4/11	1	0	0.00317	SLC45A3;APOC2;MID1IP1;NR1H3
Reactome_2016	Activation of gene expression by SREBF (SREBP)	6/42	1	0	0.0032	SREBF1;SCD;FASN;DHCR7;LSS;ACACA
Reactome_2016	Fatty Acyl-CoA Biosynthesis	6/42	1	0	0.00341	ACSL1;SCD;FASN;ACOT1;ACSL3;ACACA
Reactome_2016	alpha-linolenic acid (ALA) metabolism	4/13	1	0	0.00356	FADS2;ACSL1;ABCD1;FADS1
Reactome_2016	Signaling by Retinoic Acid	6/42	0.83	0.17	0.00366	CPT1A;CRABP2;ALDH1A2;PDK4;RARA;PPARD
Reactome_2016	alpha-linolenic (omega3) and linoleic (omega6) acid metabolism	4/13	1	0	0.00386	FADS2;ACSL1;ABCD1;FADS1
Reactome_2016	Degradation of the extracellular matrix	9/106	0.44	0.56	0.00393	MMP12;MMP13;CDH1;MMP19;COL9A3;CTSG;CTSV;MMP8;HSPG2
GO_Biological_Process_2018	extracellular matrix disassembly (GO:0022617)	8/78	0.38	0.62	0.00408	MMP12;MMP13;CDH1;MMP19;CTSG;CTSV;MMP8;HSPG2
GO_Biological_Process_2018	regulation of cholesterol storage (GO:0010885)	4/12	1	0	0.00416	ABCA1;SCARB1;NR1H3;ABCG1
GO_Biological_Process_2018	alpha-linolenic acid metabolic process (GO:0036109)	4/13	1	0	0.00515	FADS2;ACSL1;ABCD1;FADS1
GO_Biological_Process_2018	positive regulation of cholesterol efflux (GO:0010875)	4/13	1	0	0.00532	ABCA1;NR1H3;APOE;PLTP
GO_Biological_Process_2018	regulation of triglyceride biosynthetic process (GO:0010866)	4/13	1	0	0.00551	SREBF1;SCARB1;NR1H3;LDLR
GO_Biological_Process_2018	negative regulation of macrophage derived foam cell differentiation (GO:0010745)	4/13	1	0	0.00572	ABCA1;CETP;NR1H3;ABCG1
GO_Biological_Process_2018	extracellular matrix organization (GO:0030198)	13/229	0.54	0.46	0.00647	VWF;LAMB2;CTSV;MMP8;HSPG2;MMP12;ADAM19;MMP13;CDH1;MMP19;COL9A3;CTSG;ITGA6
GO_Biological_Process_2018	regulation of steroid biosynthetic process (GO:0050810)	6/44	1	0	0.0068	SREBF1;SCD;FASN;DHCR7;LSS;ACACA
GO_Biological_Process_2018	unsaturated fatty acid metabolic process (GO:0033559)	6/44	0.83	0.17	0.00701	FADS2;ACSL1;SCD;PLA2G4C;ABCD1;FADS1
GO_Biological_Process_2018	triglyceride homeostasis (GO:0070328)	5/28	1	0	0.00744	CETP;SCARB1;APOC2;NR1H3;APOE
GO_Biological_Process_2018	negative regulation of endocytosis (GO:0045806)	5/28	1	0	0.00766	APOC2;APOC1;NR1H3;PRTN3;FCGR2B
Reactome_2016	G1/S-Specific Transcription	4/17	0	1	0.00774	RRM2;CDC45;E2F1;CDC6
Reactome_2016	Chylomicron-mediated lipid transport	4/17	1	0	0.00817	APOC2;APOE;HSPG2;LDLR
GO_Biological_Process_2018	negative regulation of phospholipid metabolic process (GO:1903726)	3/6	1	0	0.00834	PIK3IP1;APOC1;DAB2IP
GO_Biological_Process_2018	cholesterol metabolic process (GO:0008203)	7/68	1	0	0.00849	ABCA1;CETP;APOE;DHCR7;LSS;ABCG1;PPARD
Reactome_2016	Metabolism	49/1908	0.82	0.18	0.00854	SCARB1;GDA;IL4I1;FADS2;PDK4;CHAC2;GLUL;ABCD1;FADS1;SREBF1;CPT1A;ACSL1;PLA2G4C;PHKA1;ACSL3;HSPG2;LSS;NME1;GPD1;ACOT1;PLIN2;ABCG1;TNFRSF21;PPARD;ABCG2;CETP;ACSS2;INSIG1;SDC3;AK7;ACACA;BRIP1;APOE;LDLR;PLTP;ABCA1;RRM2;ADHFE1;HS3ST2;EXT1;SLC6A8;FABP4;SCD;FASN;LPCAT3;APOC2;PNPLA3;DHCR7;LPIN1
GO_Biological_Process_2018	negative regulation of cholesterol storage (GO:0010887)	3/6	1	0	0.00856	ABCA1;NR1H3;ABCG1
GO_Biological_Process_2018	lipid transport (GO:0006869)	8/91	1	0	0.00871	ABCA1;SCARB1;CETP;ATP8B1;APOE;PLTP;LDLR;PPARD
GO_Biological_Process_2018	linoleic acid metabolic process (GO:0043651)	4/16	1	0	0.00903	FADS2;ACSL1;ABCD1;FADS1
GO_Biological_Process_2018	fatty-acyl-CoA biosynthetic process (GO:0046949)	5/30	1	0	0.00921	ACSL1;SCD;FASN;ACSL3;ACACA
GO_Biological_Process_2018	DNA metabolic process (GO:0006259)	15/314	0	1	0.00923	HELLS;FEN1;UHRF1;XRCC2;MCM10;CDC6;RAD51AP1;BRIP1;CDC45;EXO1;UBE2T;DMC1;RAD54L;MCM4;CLSPN
GO_Biological_Process_2018	phospholipid metabolic process (GO:0006644)	7/70	0.86	0.14	0.00929	PLA2G15;PLPPR3;PLA2G4C;ENPP2;PNPLA3;PLPP3;FADS1
GO_Biological_Process_2018	positive regulation of interleukin-1 beta production (GO:0032731)	5/31	1	0	0.00944	ORM1;NLRP1;AZU1;ORM2;TLR4
GO_Biological_Process_2018	lipid homeostasis (GO:0055088)	6/49	1	0	0.00949	ABCA1;CETP;PNPLA3;NR1H3;APOE;ABCG1
GO_Biological_Process_2018	secondary alcohol metabolic process (GO:1902652)	5/31	1	0	0.00965	ABCA1;CETP;APOE;ABCG1;PPARD
GO_Biological_Process_2018	positive regulation of fatty acid metabolic process (GO:0045923)	4/17	1	0	0.01	SLC45A3;MID1IP1;APOC2;NR1H3
GO_Biological_Process_2018	lipid biosynthetic process (GO:0008610)	7/72	1	0	0.0102	SREBF1;ACSS2;ACSM3;ACSL1;LSS;FADS1;ACACA
GO_Biological_Process_2018	positive regulation of cholesterol transport (GO:0032376)	4/17	1	0	0.0102	ABCA1;NR1H3;APOE;PLTP
GO_Biological_Process_2018	negative regulation of macrophage activation (GO:0043031)	3/7	1	0	0.011	NR1H3;FCGR2B;LDLR
GO_Biological_Process_2018	anion homeostasis (GO:0055081)	4/18	1	0	0.0122	ABCA1;CETP;APOE;ABCG1
Reactome_2016	DNA Replication	8/105	0	1	0.0129	GINS2;FEN1;CDC45;E2F1;MCM4;E2F2;MCM10;CDC6
Reactome_2016	Activation of ATR in response to replication stress	5/37	0	1	0.0148	CDC45;MCM4;MCM10;CLSPN;CDC6
GO_Biological_Process_2018	regulation of sprouting angiogenesis (GO:1903670)	4/19	0.75	0.25	0.015	E2F2;DLL1;EPN1;VEGFA
GO_Biological_Process_2018	DNA recombination (GO:0006310)	6/55	0	1	0.0152	RAD51AP1;BRIP1;EXO1;XRCC2;DMC1;RAD54L
GO_Biological_Process_2018	regulation of nitrogen compound metabolic process (GO:0051171)	3/8	1	0	0.0158	SCARB1;APOE;LDLR
GO_Biological_Process_2018	phospholipid homeostasis (GO:0055091)	3/8	1	0	0.0161	ABCA1;CETP;ABCG1
KEGG_2019_Human	Bladder cancer	5/41	0.6	0.4	0.0171	CDH1;DAPK2;E2F1;E2F2;VEGFA
Reactome_2016	Collagen degradation	5/39	0.2	0.8	0.0182	MMP12;MMP13;MMP19;COL9A3;MMP8
KEGG_2019_Human	Small cell lung cancer	7/93	0.43	0.57	0.0204	CCNE2;LAMB2;E2F1;E2F2;ITGA6;PTK2;GADD45G
GO_Biological_Process_2018	sterol metabolic process (GO:0016125)	6/59	1	0	0.0209	ABCA1;CETP;APOE;DHCR7;ABCG1;PPARD
GO_Biological_Process_2018	regulation of primary metabolic process (GO:0080090)	9/139	1	0	0.021	ABCA1;CPT1A;ACSL1;PLIN2;APOE;LDLR;FADS1;TNFRSF21;PPARD
Reactome_2016	Extracellular matrix organization	13/283	0.46	0.54	0.0216	LAMB2;SDC3;CTSV;MMP8;HSPG2;MMP12;MMP13;CDH1;MMP19;COL9A3;CTSG;ITGA6;CEACAM8
GO_Biological_Process_2018	very-low-density lipoprotein particle remodeling (GO:0034372)	3/9	1	0	0.0222	CETP;APOC2;APOE
Reactome_2016	Retinoid metabolism and transport	5/42	1	0	0.0238	APOC2;SDC3;APOE;LDLR;HSPG2
Reactome_2016	Cell Cycle Checkpoints	10/182	0	1	0.0242	BRIP1;CDC45;CCNE2;EXO1;BUB1B;MCM4;MCM10;CLSPN;CDC6;MAD2L1
KEGG_2019_Human	Biosynthesis of unsaturated fatty acids	4/27	1	0	0.0243	FADS2;SCD;ACOT1;FADS1
Reactome_2016	CDC6 association with the ORC:origin complex	3/11	0	1	0.0275	E2F1;E2F2;CDC6
Reactome_2016	Import of palmitoyl-CoA into the mitochondrial matrix	3/11	1	0	0.0285	CPT1A;ACACA;PPARD
Reactome_2016	S Phase	8/124	0	1	0.0286	GINS2;FEN1;CDC45;CCNE2;CDCA5;MCM4;ESCO2;CDC6
Reactome_2016	Resolution of D-loop Structures through Synthesis-Dependent Strand Annealing (SDSA)	4/26	0	1	0.0287	RAD51AP1;BRIP1;EXO1;XRCC2
GO_Biological_Process_2018	intracellular cholesterol transport (GO:0032367)	3/10	1	0	0.0308	ABCA1;LDLR;ABCG1
Reactome_2016	Unwinding of DNA	3/12	0	1	0.0326	GINS2;CDC45;MCM4
GO_Biological_Process_2018	inflammatory response (GO:0006954)	12/252	0.58	0.42	0.0327	ORM1;PTGIR;PLA2G4C;CXCR4;PTX3;AZU1;FCGR2B;HSPG2;TLR4;CXCL2;APOL3;TNFRSF21
GO_Biological_Process_2018	fatty acid derivative biosynthetic process (GO:1901570)	4/24	1	0	0.0331	SCD;FASN;ACACA;FADS1
Reactome_2016	Resolution of Sister Chromatid Cohesion	7/99	0	1	0.0333	SGOL1;APITD1;CDCA5;CENPK;BUB1B;CENPP;MAD2L1
GO_Biological_Process_2018	cellular lipid catabolic process (GO:0044242)	4/24	1	0	0.0336	PLA2G15;ENPP2;LPIN1;PPARD
GO_Biological_Process_2018	DNA replication (GO:0006260)	8/120	0	1	0.034	BRIP1;FEN1;CDC45;EXO1;MCM4;MCM10;CLSPN;CDC6
GO_Biological_Process_2018	positive regulation of cellular metabolic process (GO:0031325)	7/92	0.86	0.14	0.0346	UHRF1;FASN;APOC1;NR1H3;APOE;ACACA;VEGFA
GO_Biological_Process_2018	fatty acid transmembrane transport (GO:1902001)	3/11	1	0	0.0359	CPT1A;MID1IP1;ACACA
GO_Biological_Process_2018	positive regulation of interleukin-1 beta secretion (GO:0050718)	4/25	1	0	0.036	ORM1;NLRP1;ORM2;TLR4
GO_Biological_Process_2018	regulation of cholesterol esterification (GO:0010872)	3/11	1	0	0.0364	APOC1;APOE;ABCG1
GO_Biological_Process_2018	organophosphate ester transport (GO:0015748)	4/25	1	0	0.0365	CETP;SCARB1;PLTP;LDLR
GO_Biological_Process_2018	carnitine shuttle (GO:0006853)	3/11	1	0	0.0369	CPT1A;MID1IP1;ACACA
GO_Biological_Process_2018	regulation of endocytosis (GO:0030100)	6/69	1	0	0.0388	SCARB1;RAB20;STON2;APOE;DLL1;LDLR
GO_Biological_Process_2018	strand displacement (GO:0000732)	4/26	0	1	0.0391	RAD51AP1;BRIP1;EXO1;XRCC2
GO_Biological_Process_2018	regulation of transcription involved in G1/S transition of mitotic cell cycle (GO:0000083)	4/26	0	1	0.0396	CDC45;RRM2;E2F1;CDC6
GO_Biological_Process_2018	aminoglycan biosynthetic process (GO:0006023)	5/46	0.8	0.2	0.04	EXT1;B3GNT6;SDC3;HSPG2;HS3ST2
Reactome_2016	Mitotic G1-G1/S phases	8/136	0	1	0.042	CDC45;RRM2;CCNE2;E2F1;MCM4;E2F2;MCM10;CDC6
GO_Biological_Process_2018	regulation of oligodendrocyte differentiation (GO:0048713)	3/12	1	0	0.0424	SLC45A3;CXCR4;TNFRSF21
GO_Biological_Process_2018	positive regulation of cellular biosynthetic process (GO:0031328)	9/159	1	0	0.0427	SCARB1;SREBF1;SLC45A3;MID1IP1;APOC2;NR1H3;TLR4;LDLR;CD244
GO_Biological_Process_2018	positive regulation of interleukin-1 production (GO:0032732)	3/12	1	0	0.0429	ORM1;ORM2;TLR4
Reactome_2016	Platelet degranulation	7/105	0.86	0.14	0.0431	CFD;ORM1;VWF;SERPING1;TIMP3;ORM2;VEGFA
GO_Biological_Process_2018	phosphatidylcholine metabolic process (GO:0046470)	6/71	0.83	0.17	0.0435	PLA2G15;CETP;LPCAT3;PLA2G4C;ENPP2;LPIN1
Reactome_2016	Activation of the pre-replicative complex	4/30	0	1	0.0441	CDC45;MCM4;MCM10;CDC6
Reactome_2016	Metabolism of fat-soluble vitamins	5/51	1	0	0.0442	APOC2;SDC3;APOE;HSPG2;LDLR
Reactome_2016	HS-GAG biosynthesis	4/31	1	0	0.0446	EXT1;SDC3;HSPG2;HS3ST2
Reactome_2016	G1/S Transition	7/112	0	1	0.0455	CDC45;RRM2;CCNE2;E2F1;MCM4;MCM10;CDC6
Reactome_2016	Mitotic Prometaphase	7/107	0	1	0.0455	SGOL1;APITD1;CDCA5;CENPK;BUB1B;CENPP;MAD2L1
Reactome_2016	E2F mediated regulation of DNA replication	4/33	0	1	0.0456	CDC45;RRM2;E2F1;CDC6
Reactome_2016	Association of licensing factors with the pre-replicative complex	3/15	0	1	0.0466	E2F1;E2F2;CDC6
Reactome_2016	Resolution of D-Loop Structures	4/33	0	1	0.0466	RAD51AP1;BRIP1;EXO1;XRCC2
Reactome_2016	DNA strand elongation	4/32	0	1	0.0466	GINS2;FEN1;CDC45;MCM4
Reactome_2016	PPARA activates gene expression	7/113	1	0	0.0469	ABCA1;SREBF1;CPT1A;ACSL1;PLIN2;FADS1;TNFRSF21
Reactome_2016	Response to elevated platelet cytosolic Ca2+	7/110	0.86	0.14	0.047	CFD;ORM1;VWF;SERPING1;TIMP3;ORM2;VEGFA
Reactome_2016	M/G1 Transition	6/82	0	1	0.0474	CDC45;E2F1;MCM4;E2F2;MCM10;CDC6
Reactome_2016	Resolution of D-loop Structures through Holliday Junction Intermediates	4/32	0	1	0.0478	RAD51AP1;BRIP1;EXO1;XRCC2
Reactome_2016	Hemostasis	18/552	0.72	0.28	0.0484	CFD;ORM1;PTGIR;VWF;ORM2;F3;TREM1;PTK2;VEGFA;P2RX5;KCNMA1;SERPING1;TIMP3;PRTN3;ITGA6;CEACAM8;KIF3C;CD244
Reactome_2016	DNA Replication Pre-Initiation	6/82	0	1	0.0485	CDC45;E2F1;MCM4;E2F2;MCM10;CDC6
Reactome_2016	Activation of Matrix Metalloproteinases	4/32	0.25	0.75	0.0491	MMP13;CTSG;CTSV;MMP8

## Sheet: STable6_Pathways_GW_300nM
database	Term	Overlap	up_ratio	dn_ratio	Adjusted.P.value	Genes
Reactome_2016	Cell Cycle	64/566	0.09	0.91	3.02e-14	FEN1;ERCC6L;MCM8;ZWILCH;BUB1B;MCM10;BRCA1;TUBA1A;SGOL1;EXO1;CHEK1;NEK2;OIP5;MYBL2;HIST1H2AC;NDC1;RFC3;ESCO2;CDC25A;CCNE2;DMC1;MCM4;MCM6;OPTN;HIST1H2BD;ITGB3BP;MCM2;BLM;CDCA5;PRIM1;NCAPG;PKMYT1;TYMS;SKA1;PSMC3IP;BRIP1;CDC45;ORC1;E2F1;E2F2;CLSPN;GINS1;CENPU;CDT1;GINS2;RRM2;GINS4;MND1;CDC6;ZWINT;DHFR;KIF18A;RAD51;CENPH;STAG3;CENPI;POLE2;CENPK;CDK1;CENPP;LPIN1;SPC24;MAD2L1;SPC25
Reactome_2016	Cell Cycle, Mitotic	52/462	0.1	0.9	2.16e-11	FEN1;ERCC6L;MCM8;ZWILCH;BUB1B;MCM10;TUBA1A;SGOL1;NEK2;MYBL2;HIST1H2AC;NDC1;RFC3;ESCO2;CDC25A;CCNE2;MCM4;MCM6;OPTN;HIST1H2BD;ITGB3BP;MCM2;CDCA5;PRIM1;NCAPG;PKMYT1;TYMS;SKA1;CDC45;ORC1;E2F1;E2F2;GINS1;CENPU;CDT1;GINS2;RRM2;GINS4;CDC6;ZWINT;DHFR;KIF18A;CENPH;CENPI;POLE2;CENPK;CDK1;CENPP;LPIN1;SPC24;MAD2L1;SPC25
Reactome_2016	Metabolism of lipids and lipoproteins	59/659	0.8	0.2	5.11e-9	SCARB1;SLC44A3;ACADVL;SLC44A2;FADS2;LIPG;ME1;PRKACB;ABCD1;FADS1;TEAD4;SREBF1;STARD4;CPT1A;ACOT7;PCYT2;ACSL1;PLA2G4C;ELOVL6;ACSL4;ACSL3;GPCPD1;HSPG2;LSS;PLA2G16;GPD1;ACOT1;PPARG;PLIN2;MVD;MGLL;TNFRSF21;ABCG1;PPARD;CETP;SMARCD3;INSIG1;PIK3R3;ACACA;AGPAT4;INPP5J;PDSS1;SLC25A20;APOE;LDLR;PLTP;ABCA1;G0S2;COQ3;FABP3;FABP4;FABP6;SCD;FASN;LPCAT3;APOC2;PNPLA3;DHCR7;LPIN1
Reactome_2016	G1/S-Specific Transcription	10/17	0	1	1.11e-8	DHFR;CDT1;RRM2;CDC45;ORC1;E2F1;CDK1;CDC6;TYMS;CDC25A
GO_Biological_Process_2018	DNA replication (GO:0006260)	23/120	0	1	6.56e-8	WDHD1;TIPIN;BLM;FEN1;RFC3;MCM8;DONSON;MCM10;CDC6;BRCA1;CDC25A;RECQL4;BRIP1;CDC45;ORC1;EXO1;POLE2;CHEK1;CDK1;MCM4;CLSPN;MCM6;MCM2
GO_Biological_Process_2018	DNA metabolic process (GO:0006259)	37/314	0.05	0.95	1.1e-7	FEN1;BLM;MCM8;UHRF1;PRIM1;MCM10;BRCA1;TYMS;RECQL4;RAD51AP1;BRIP1;CDC45;ORC1;EXO1;CBS;CHEK1;RAD54L;CLSPN;WDHD1;HELLS;TIPIN;RFC3;IGFBP4;XRCC2;GINS4;DONSON;CDC6;CDC25A;RAD51;UBE2T;POLE2;DMC1;CDK1;MCM4;DNASE2;MCM6;MCM2
Reactome_2016	E2F mediated regulation of DNA replication	12/33	0	1	1.16e-7	DHFR;CDT1;CDC45;RRM2;ORC1;MCM8;PRIM1;E2F1;CDK1;CDC6;TYMS;CDC25A
Reactome_2016	Unwinding of DNA	8/12	0	1	1.85e-7	GINS1;GINS2;CDC45;MCM8;GINS4;MCM4;MCM6;MCM2
Reactome_2016	Activation of the pre-replicative complex	11/30	0	1	3.58e-7	CDT1;CDC45;ORC1;MCM8;PRIM1;POLE2;MCM4;MCM10;CDC6;MCM6;MCM2
Reactome_2016	Activation of ATR in response to replication stress	12/37	0	1	3.83e-7	RFC3;CDC45;ORC1;MCM8;CHEK1;MCM4;MCM10;CLSPN;CDC6;MCM6;CDC25A;MCM2
Reactome_2016	Mitotic Prometaphase	19/107	0	1	5.1e-7	CENPU;ERCC6L;ZWILCH;CDCA5;BUB1B;NCAPG;SKA1;ZWINT;KIF18A;SGOL1;CENPH;CENPI;CENPK;CDK1;CENPP;ITGB3BP;SPC24;MAD2L1;SPC25
Reactome_2016	DNA strand elongation	11/32	0	1	6.36e-7	GINS1;GINS2;FEN1;RFC3;CDC45;MCM8;PRIM1;GINS4;MCM4;MCM6;MCM2
Reactome_2016	Resolution of Sister Chromatid Cohesion	18/99	0	1	7.34e-7	CENPU;ERCC6L;ZWILCH;CDCA5;BUB1B;SKA1;ZWINT;KIF18A;SGOL1;CENPH;CENPI;CENPK;CDK1;CENPP;ITGB3BP;SPC24;MAD2L1;SPC25
Reactome_2016	G1/S Transition	19/112	0	1	7.78e-7	CDT1;RRM2;MCM8;PRIM1;MCM10;CDC6;PKMYT1;TYMS;CDC25A;DHFR;CDC45;CCNE2;ORC1;POLE2;CDK1;E2F1;MCM4;MCM6;MCM2
Reactome_2016	Mitotic G1-G1/S phases	21/136	0	1	7.86e-7	CDT1;RRM2;MCM8;PRIM1;MCM10;CDC6;PKMYT1;TYMS;CDC25A;DHFR;CDC45;CCNE2;ORC1;POLE2;CDK1;E2F1;MCM4;E2F2;MYBL2;MCM6;MCM2
Reactome_2016	Lipid digestion, mobilization, and transport	15/71	0.73	0.27	1.29e-06	ABCA1;SCARB1;CETP;HSPG2;FABP3;FABP4;FABP6;APOC2;LIPG;APOE;PRKACB;PLTP;LDLR;ABCG1;MGLL
Reactome_2016	DNA Replication	18/105	0	1	1.42e-06	GINS1;CDT1;GINS2;FEN1;RFC3;MCM8;PRIM1;GINS4;MCM10;CDC6;CDC45;ORC1;POLE2;E2F1;MCM4;E2F2;MCM6;MCM2
Reactome_2016	Fatty acid, triacylglycerol, and ketone body metabolism	26/217	0.85	0.15	2.32e-06	ACADVL;SMARCD3;ACACA;AGPAT4;ME1;SLC25A20;FADS1;ABCA1;TEAD4;SREBF1;CPT1A;ACOT7;ACSL1;G0S2;ACSL4;ELOVL6;ACSL3;SCD;FASN;GPD1;ACOT1;PPARG;PLIN2;LPIN1;TNFRSF21;PPARD
Reactome_2016	S Phase	19/124	0	1	3.32e-06	GINS1;CDT1;GINS2;FEN1;RFC3;MCM8;CDCA5;PRIM1;GINS4;ESCO2;CDC6;CDC25A;CDC45;CCNE2;ORC1;POLE2;MCM4;MCM6;MCM2
GO_Biological_Process_2018	sterol homeostasis (GO:0055092)	14/58	0.93	0.07	4.93e-06	ABCA1;SCARB1;CETP;ACSM3;INSIG1;LRP5;NR1H3;FABP3;NPC1;APOC2;LIPG;APOE;LDLR;ABCG1
GO_Biological_Process_2018	cholesterol homeostasis (GO:0042632)	14/58	0.93	0.07	5.92e-06	ABCA1;SCARB1;CETP;ACSM3;INSIG1;LRP5;NR1H3;FABP3;NPC1;APOC2;LIPG;APOE;LDLR;ABCG1
GO_Biological_Process_2018	long-chain fatty acid transport (GO:0015909)	10/25	0.9	0.1	6.49e-06	CPT1A;FABP3;ACSL1;MID1IP1;PPARG;SLC25A20;APOE;ACSL3;ABCD1;ACACA
KEGG_2019_Human	PPAR signaling pathway	15/74	0.87	0.13	6.62e-06	CPT1A;ACSL1;NR1H3;ACSL4;ACSL3;FADS2;FABP3;FABP4;SCD;FABP6;ME1;PPARG;PLIN2;PLTP;PPARD
GO_Biological_Process_2018	phospholipid transport (GO:0015914)	14/58	0.79	0.21	7.4e-06	ABCA1;SCARB1;CETP;PRELID2;ATP8B1;ATP10A;ABCA7;APOC2;APOC1;APOE;PLTP;LDLR;ABCG1;ATP9A
Reactome_2016	HDL-mediated lipid transport	8/19	0.88	0.12	7.64e-06	ABCA1;CETP;SCARB1;APOC2;APOE;PLTP;PRKACB;ABCG1
Reactome_2016	Lipoprotein metabolism	10/34	0.9	0.1	9.35e-06	ABCA1;CETP;SCARB1;APOC2;APOE;PLTP;PRKACB;LDLR;HSPG2;ABCG1
GO_Biological_Process_2018	cholesterol transport (GO:0030301)	12/44	1	0	1.17e-05	ABCA1;CETP;SCARB1;STARD4;NPC1;APOC2;LIPG;APOC1;ABCA7;APOE;LDLR;ABCG1
Reactome_2016	Cell Cycle Checkpoints	22/182	0.05	0.95	1.89e-05	BLM;RFC3;MCM8;BUB1B;MCM10;CDC6;BRCA1;PKMYT1;CDC25A;BRIP1;CDC45;CCNE2;ORC1;EXO1;CHEK1;CDK1;MCM4;CLSPN;MCM6;HIST1H2BD;MCM2;MAD2L1
GO_Biological_Process_2018	high-density lipoprotein particle remodeling (GO:0034375)	8/17	1	0	1.96e-05	CETP;SCARB1;APOC2;LIPG;APOC1;APOE;PLTP;ABCG1
KEGG_2019_Human	Cell cycle	18/124	0.11	0.89	3.01e-05	GADD45B;BUB1B;TTK;CDC6;PKMYT1;CDC25A;GADD45G;CDC45;CCNE2;ORC1;CHEK1;CDK1;E2F1;MCM4;E2F2;MCM6;MCM2;MAD2L1
GO_Biological_Process_2018	G1/S transition of mitotic cell cycle (GO:0000082)	17/105	0	1	4.76e-05	CDT1;RRM2;MCM8;PRIM1;MCM10;CDC6;TYMS;CDC25A;DHFR;CDC45;CCNE2;ORC1;POLE2;E2F1;MCM4;MCM6;MCM2
Reactome_2016	G2/M Checkpoints	19/150	0.05	0.95	5.73e-05	BLM;RFC3;MCM8;MCM10;CDC6;BRCA1;PKMYT1;CDC25A;BRIP1;CDC45;ORC1;EXO1;CHEK1;CDK1;MCM4;CLSPN;MCM6;HIST1H2BD;MCM2
Reactome_2016	Synthesis of DNA	15/97	0	1	6.17e-05	GINS1;CDT1;GINS2;FEN1;RFC3;MCM8;PRIM1;GINS4;CDC6;CDC45;ORC1;POLE2;MCM4;MCM6;MCM2
KEGG_2019_Human	Cholesterol metabolism	11/50	1	0	7.1e-05	ABCA1;SCARB1;MYLIP;CETP;NPC1;APOC2;LIPG;APOC1;APOE;PLTP;LDLR
Reactome_2016	RHO GTPases Activate Formins	16/114	0	1	9.78e-05	CENPU;ERCC6L;ZWILCH;BUB1B;SKA1;ZWINT;KIF18A;SGOL1;CENPH;CENPI;CENPK;CENPP;ITGB3BP;SPC24;MAD2L1;SPC25
GO_Biological_Process_2018	positive regulation of lipid biosynthetic process (GO:0046889)	9/28	0.89	0.11	0.000109	SCARB1;SREBF1;FABP3;SLC45A3;MID1IP1;APOC2;NR1H3;APOE;LDLR
Reactome_2016	Triglyceride Biosynthesis	12/66	0.83	0.17	0.000121	ACOT7;ACSL1;SCD;FASN;GPD1;ACOT1;ACSL4;ELOVL6;ACSL3;LPIN1;ACACA;AGPAT4
Reactome_2016	Metabolism	102/1908	0.69	0.31	0.000128	SLC23A2;SCARB1;GDA;SAT1;IL4I1;FADS2;NDST3;LIPG;PDK4;CHAC2;PRKACB;GLUL;FADS1;STARD4;CPT1A;ACOT7;PCYT2;ACSL1;PHKA1;ACSL4;ACSL3;HSPG2;GCAT;PLA2G16;GPD1;ACOT1;STX1A;ABCG1;CETP;INSIG1;SDC3;GMPR;PIK3R3;AK7;ACACA;BRIP1;INPP5J;APOE;PLTP;ABCA1;ADHFE1;PYCR1;AZIN2;PAICS;DHFR;EXT1;COQ3;SLC6A8;FASN;CSPG4;DHCR7;HPSE;ADA;SLC44A3;ACADVL;SLC44A2;SLC2A5;ME1;PHGDH;ABCD1;NDC1;TEAD4;SREBF1;PLA2G4C;ELOVL6;GPCPD1;LSS;N…
GO_Biological_Process_2018	DNA-dependent DNA replication (GO:0006261)	12/56	0	1	0.000136	GINS1;WDHD1;GINS2;RFC3;CDC45;RAD51;ORC1;PRIM1;POLE2;GINS4;MCM10;MCM2
Reactome_2016		16/118	0.06	0.94	0.000138	POLQ;TIPIN;BLM;FEN1;RFC3;XRCC2;BRCA1;RAD51AP1;BRIP1;RAD51;EME1;EXO1;POLE2;CHEK1;CLSPN;HIST1H2BD
Reactome_2016	M/G1 Transition	13/82	0	1	0.000194	CDT1;MCM8;PRIM1;MCM10;CDC6;CDC45;ORC1;POLE2;E2F1;MCM4;E2F2;MCM6;MCM2
Reactome_2016	DNA Replication Pre-Initiation	13/82	0	1	0.000201	CDT1;MCM8;PRIM1;MCM10;CDC6;CDC45;ORC1;POLE2;E2F1;MCM4;E2F2;MCM6;MCM2
GO_Biological_Process_2018	cholesterol efflux (GO:0033344)	8/23	1	0	0.00022	ABCA1;SCARB1;NPC1;APOC2;APOC1;ABCA7;APOE;ABCG1
GO_Biological_Process_2018	regulation of cholesterol biosynthetic process (GO:0045540)	10/40	1	0	0.000245	SREBF1;SCD;FASN;ELOVL6;MVD;APOE;DHCR7;LSS;ACACA;ABCG1
GO_Biological_Process_2018	reverse cholesterol transport (GO:0043691)	7/17	1	0	0.00026	ABCA1;CETP;SCARB1;APOC2;LIPG;APOE;ABCG1
GO_Biological_Process_2018	regulation of cholesterol metabolic process (GO:0090181)	10/41	1	0	0.000273	SREBF1;ACADVL;SCD;FASN;ELOVL6;MVD;APOE;DHCR7;LSS;ACACA
Reactome_2016	Chromosome Maintenance	13/86	0.15	0.85	0.000323	CENPU;FEN1;RFC3;PRIM1;CENPH;CENPI;POLE2;CENPK;OIP5;CENPP;HIST1H2AC;ITGB3BP;HIST1H2BD
GO_Biological_Process_2018	phospholipid efflux (GO:0033700)	6/12	1	0	0.000364	ABCA1;APOC2;APOC1;ABCA7;APOE;ABCG1
KEGG_2019_Human	Pathways in cancer	39/530	0.72	0.28	0.000397	NOTCH3;CSF3R;WNT2B;TCF7;LRP5;PDGFA;PIK3R3;CXCR4;RASGRP2;DLL1;FOXO1;EDNRA;CDH1;GNA11;STAT4;E2F1;E2F2;PMAIP1;PRKACB;JUN;JUP;GADD45B;WNT5B;LAMB2;DAPK2;PTK2;EPOR;GADD45G;VEGFA;RAD51;LPAR5;CCNE2;TRAF3;RARA;PPARG;ITGA6;IL7R;PPARD;FGFR1
Reactome_2016	Activation of gene expression by SREBF (SREBP)	9/42	1	0	0.000408	SREBF1;SMARCD3;SCD;FASN;ELOVL6;MVD;DHCR7;LSS;ACACA
Reactome_2016	Fatty Acyl-CoA Biosynthesis	9/42	0.89	0.11	0.00042	ACOT7;ACSL1;SCD;FASN;ACOT1;ELOVL6;ACSL4;ACSL3;ACACA
GO_Biological_Process_2018	regulation of transcription involved in G1/S transition of mitotic cell cycle (GO:0000083)	8/26	0	1	0.000427	DHFR;CDT1;CDC45;RRM2;ORC1;E2F1;CDC6;TYMS
Reactome_2016	Resolution of D-loop Structures through Holliday Junction Intermediates	8/32	0	1	0.000432	RAD51AP1;BLM;BRIP1;RAD51;EME1;EXO1;XRCC2;BRCA1
Reactome_2016		9/42	0	1	0.000433	RAD51AP1;BLM;BRIP1;RFC3;RAD51;EXO1;XRCC2;CHEK1;BRCA1
GO_Biological_Process_2018	double-strand break repair via homologous recombination (GO:0000724)	13/76	0	1	0.00044	GINS2;FEN1;BLM;XRCC2;GINS4;TONSL;BRCA1;RAD54B;RAD51AP1;RECQL4;CDC45;RAD51;AUNIP
Reactome_2016	HDR through	11/64	0	1	0.000442	RAD51AP1;RFC3;BLM;BRIP1;RAD51;EME1;EXO1;XRCC2;POLE2;CHEK1;BRCA1
Reactome_2016	Resolution of D-Loop Structures	8/33	0	1	0.000474	RAD51AP1;BLM;BRIP1;RAD51;EME1;EXO1;XRCC2;BRCA1
GO_Biological_Process_2018	DNA recombination (GO:0006310)	11/55	0	1	0.000484	RAD51AP1;RECQL4;BLM;BRIP1;RAD51;EXO1;XRCC2;DMC1;RAD54L;BRCA1;RAD54B
GO_Biological_Process_2018	long-chain fatty acid metabolic process (GO:0001676)	11/55	0.82	0.18	0.00051	FADS2;CPT1A;DAGLA;ACSL1;PLA2G4C;PNPLA3;ACOT1;ELOVL6;ABCD1;FADS1;MGLL
GO_Biological_Process_2018	phospholipid homeostasis (GO:0055091)	5/8	0.8	0.2	0.000547	ABCA1;CETP;FABP3;LIPG;ABCG1
Reactome_2016	Regulation of cholesterol biosynthesis by SREBP (SREBF)	10/55	1	0	0.00058	SREBF1;SMARCD3;SCD;INSIG1;FASN;ELOVL6;MVD;DHCR7;LSS;ACACA
GO_Biological_Process_2018	regulation of cholesterol transport (GO:0032374)	7/20	1	0	0.000604	CETP;APOC2;LIPG;APOC1;NR1H3;PPARG;APOE
GO_Biological_Process_2018	regulation of fatty acid biosynthetic process (GO:0042304)	8/28	0.88	0.12	0.000625	ACADVL;SLC45A3;MID1IP1;APOC2;APOC1;PDK4;NR1H3;BRCA1
Reactome_2016	CDC6 association with the ORC:origin complex	5/11	0	1	0.000706	ORC1;MCM8;E2F1;E2F2;CDC6
Reactome_2016	Resolution of D-loop Structures through Synthesis-Dependent Strand Annealing (SDSA)	7/26	0	1	0.000745	RAD51AP1;BLM;BRIP1;RAD51;EXO1;XRCC2;BRCA1
GO_Biological_Process_2018	phospholipid metabolic process (GO:0006644)	12/70	0.92	0.08	0.000769	PLA2G15;PLA2G16;PCYT2;PLPPR2;PLPPR3;LIPG;PLA2G4C;ENPP2;PNPLA3;PLPP3;FADS1;AGPAT4
GO_Biological_Process_2018	DNA biosynthetic process (GO:0071897)	9/39	0	1	0.000963	RAD51AP1;BLM;BRIP1;RFC3;RAD51;EXO1;XRCC2;BRCA1;TYMS
Reactome_2016	HDR through	14/112	0.07	0.93	0.001	TIPIN;BLM;RFC3;XRCC2;BRCA1;RAD51AP1;BRIP1;RAD51;EME1;EXO1;POLE2;CHEK1;CLSPN;HIST1H2BD
Reactome_2016	DNA Double-Strand Break Repair	16/145	0.06	0.94	0.00128	POLQ;TIPIN;BLM;FEN1;RFC3;XRCC2;BRCA1;RAD51AP1;BRIP1;RAD51;EME1;EXO1;POLE2;CHEK1;CLSPN;HIST1H2BD
GO_Biological_Process_2018	regulation of lipid metabolic process (GO:0019216)	14/100	0.93	0.07	0.00134	ABCA1;CPT1A;SMARCD3;ACSL1;MID1IP1;G0S2;APOC2;APOC1;ME1;PPARG;PLIN2;FADS1;TNFRSF21;PPARD
Reactome_2016	Separation of Sister Chromatids	17/162	0	1	0.00137	CENPU;ERCC6L;ZWILCH;CDCA5;BUB1B;SKA1;ZWINT;KIF18A;SGOL1;CENPH;CENPI;CENPK;CENPP;ITGB3BP;SPC24;MAD2L1;SPC25
Reactome_2016	Presynaptic phase of homologous DNA pairing and strand exchange	8/39	0	1	0.00146	BLM;BRIP1;RFC3;RAD51;EXO1;XRCC2;CHEK1;BRCA1
Reactome_2016	M Phase	23/268	0.13	0.87	0.0016	NDC1;CENPU;ERCC6L;ZWILCH;CDCA5;NCAPG;BUB1B;SKA1;ZWINT;KIF18A;SGOL1;CENPH;CENPI;CENPK;CDK1;CENPP;LPIN1;SPC24;HIST1H2AC;HIST1H2BD;ITGB3BP;SPC25;MAD2L1
GO_Biological_Process_2018	chromatin remodeling at centromere (GO:0031055)	8/32	0	1	0.0016	CENPU;HELLS;CENPH;CENPI;CENPK;OIP5;CENPP;ITGB3BP
Reactome_2016	Nucleosome assembly	9/52	0.22	0.78	0.00188	CENPU;CENPH;CENPI;CENPK;OIP5;CENPP;HIST1H2AC;ITGB3BP;HIST1H2BD
GO_Biological_Process_2018	DNA replication initiation (GO:0006270)	7/24	0	1	0.00188	CDC45;ORC1;PRIM1;POLE2;GINS4;MCM10;MCM2
Reactome_2016	Deposition of new CENPA-containing nucleosomes at the centromere	9/52	0.22	0.78	0.00192	CENPU;CENPH;CENPI;CENPK;OIP5;CENPP;HIST1H2AC;ITGB3BP;HIST1H2BD
GO_Biological_Process_2018	regulation of alcohol biosynthetic process (GO:1902930)	8/34	1	0	0.00219	SREBF1;SCD;FASN;ELOVL6;MVD;DHCR7;LSS;ACACA
GO_Biological_Process_2018	regulation of steroid biosynthetic process (GO:0050810)	9/44	0.89	0.11	0.00223	SREBF1;EGR1;SCD;FASN;ELOVL6;MVD;DHCR7;LSS;ACACA
GO_Biological_Process_2018	positive regulation of cholesterol transport (GO:0032376)	6/17	1	0	0.00225	ABCA1;LIPG;NR1H3;ABCA7;APOE;PLTP
GO_Biological_Process_2018	cell cycle G1/S phase transition (GO:0044843)	13/92	0	1	0.00229	CDT1;MCM8;PRIM1;MCM10;CDC6;CDC25A;CDC45;CCNE2;ORC1;POLE2;MCM4;MCM6;MCM2
Reactome_2016	Linoleic acid (LA) metabolism	4/8	1	0	0.00272	FADS2;ACSL1;ABCD1;FADS1
GO_Biological_Process_2018	regulation of cholesterol efflux (GO:0010874)	6/18	1	0	0.00273	ABCA1;CETP;NR1H3;ABCA7;APOE;PLTP
Reactome_2016	Mitotic Anaphase	17/173	0	1	0.00274	CENPU;ERCC6L;ZWILCH;CDCA5;BUB1B;SKA1;ZWINT;KIF18A;SGOL1;CENPH;CENPI;CENPK;CENPP;ITGB3BP;SPC24;MAD2L1;SPC25
KEGG_2019_Human	Fatty acid biosynthesis	5/13	1	0	0.00277	ACSL1;FASN;ACSL4;ACSL3;ACACA
GO_Biological_Process_2018	strand displacement (GO:0000732)	7/26	0	1	0.00278	RAD51AP1;BLM;BRIP1;RAD51;EXO1;XRCC2;BRCA1
GO_Biological_Process_2018	anion homeostasis (GO:0055081)	6/18	0.83	0.17	0.00281	ABCA1;CETP;FABP3;LIPG;APOE;ABCG1
GO_Biological_Process_2018	negative regulation of cholesterol storage (GO:0010887)	4/6	1	0	0.00286	ABCA1;NR1H3;PPARG;ABCG1
Reactome_2016	Mitotic Metaphase and Anaphase	17/174	0	1	0.00288	CENPU;ERCC6L;ZWILCH;CDCA5;BUB1B;SKA1;ZWINT;KIF18A;SGOL1;CENPH;CENPI;CENPK;CENPP;ITGB3BP;SPC24;MAD2L1;SPC25
GO_Biological_Process_2018	centromere complex assembly (GO:0034508)	8/36	0	1	0.0029	CENPU;HELLS;CENPH;CENPI;CENPK;OIP5;CENPP;ITGB3BP
GO_Biological_Process_2018	histone exchange (GO:0043486)	8/36	0	1	0.00298	CENPU;CENPH;CENPI;CENPK;ANP32E;OIP5;CENPP;ITGB3BP
GO_Biological_Process_2018	cellular macromolecule biosynthetic process (GO:0034645)	29/367	0.1	0.9	0.00299	FEN1;BLM;CALCOCO1;SMARCD3;MCM8;MCM10;BRCA1;TYMS;RECQL4;BRIP1;CDC45;ORC1;EXO1;CHEK1;E2F1;CLSPN;TIPIN;RFC3;DONSON;CDC6;CDC25A;EXT1;B3GNT6;POLE2;CDK1;MCM4;MCM6;FARSB;MCM2
KEGG_2019_Human		8/41	0	1	0.00302	BLM;BRIP1;RAD51;EME1;XRCC2;RAD54L;BRCA1;RAD54B
Reactome_2016	Association of licensing factors with the pre-replicative complex	5/15	0	1	0.0031	CDT1;ORC1;E2F1;E2F2;CDC6
GO_Biological_Process_2018	lipid biosynthetic process (GO:0008610)	11/72	0.91	0.09	0.00354	SREBF1;PCYT2;ACSS2;ACSM3;ACSL1;MVD;PDSS1;LSS;FADS1;ACACA;AGPAT4
GO_Biological_Process_2018	regulation of cholesterol storage (GO:0010885)	5/12	1	0	0.00363	ABCA1;SCARB1;NR1H3;PPARG;ABCG1
GO_Biological_Process_2018	lipid homeostasis (GO:0055088)	9/49	0.89	0.11	0.00411	ABCA1;CETP;FABP3;LIPG;PNPLA3;NR1H3;PPARG;APOE;ABCG1
Reactome_2016	G0 and Early G1	6/25	0	1	0.0046	CCNE2;E2F1;CDK1;MYBL2;CDC6;CDC25A
GO_Biological_Process_2018	DNA replication-independent nucleosome assembly (GO:0006336)	8/39	0	1	0.00477	CENPU;CENPH;CENPI;CENPK;OIP5;CENPP;ITGB3BP;ASF1B
GO_Biological_Process_2018	chylomicron remnant clearance (GO:0034382)	4/7	1	0	0.00487	APOC2;APOC1;APOE;LDLR
GO_Biological_Process_2018	positive regulation of cholesterol efflux (GO:0010875)	5/13	1	0	0.00499	ABCA1;NR1H3;ABCA7;APOE;PLTP
GO_Biological_Process_2018	negative regulation of macrophage derived foam cell differentiation (GO:0010745)	5/13	1	0	0.0051	ABCA1;CETP;NR1H3;PPARG;ABCG1
Reactome_2016	Glycerophospholipid biosynthesis	12/102	0.67	0.33	0.00514	PLA2G16;SLC44A3;PCYT2;SLC44A2;LPCAT3;GPD1;PLA2G4C;PNPLA3;GPCPD1;LPIN1;MGLL;AGPAT4
GO_Biological_Process_2018	CENP-A containing chromatin organization (GO:0061641)	7/30	0	1	0.0052	CENPU;CENPH;CENPI;CENPK;OIP5;CENPP;ITGB3BP
GO_Biological_Process_2018	CENP-A containing nucleosome assembly (GO:0034080)	7/30	0	1	0.0053	CENPU;CENPH;CENPI;CENPK;OIP5;CENPP;ITGB3BP
GO_Biological_Process_2018	fatty-acyl-CoA biosynthetic process (GO:0046949)	7/30	1	0	0.00541	ACSL1;SCD;FASN;ELOVL6;ACSL4;ACSL3;ACACA
GO_Biological_Process_2018	acylglycerol catabolic process (GO:0046464)	7/30	0.57	0.43	0.00553	FABP3;DAGLA;FABP4;FABP6;PNPLA3;APOE;MGLL
Reactome_2016	Regulation of DNA replication	10/75	0	1	0.0062	CDT1;ORC1;MCM8;E2F1;MCM4;E2F2;MCM10;MCM6;CDC6;MCM2
GO_Biological_Process_2018	mitotic cell cycle phase transition (GO:0044772)	20/221	0.15	0.85	0.00667	CDT1;MCM8;PRIM1;MCM10;CDC6;PKMYT1;CDC25A;TUBA1A;MELK;CDC45;CCNE2;ORC1;POLE2;CDK1;MCM4;NEK2;MCM6;NES;OPTN;MCM2
Reactome_2016	E2F-enabled inhibition of pre-replication complex formation	4/10	0	1	0.0067	ORC1;MCM8;CDK1;CDC25A
GO_Biological_Process_2018	acylglycerol homeostasis (GO:0055090)	6/22	1	0	0.00677	CETP;SCARB1;APOC2;APOC4;NR1H3;APOE
GO_Biological_Process_2018	G2 DNA damage checkpoint (GO:0031572)	7/32	0	1	0.00764	FANCI;BLM;CHEK1;DONSON;BRCA1;CLSPN;DTL
KEGG_2019_Human	DNA replication	7/36	0	1	0.0077	FEN1;RFC3;PRIM1;POLE2;MCM4;MCM6;MCM2
GO_Biological_Process_2018	regulation of nitrogen compound metabolic process (GO:0051171)	4/8	1	0	0.00772	SCARB1;NOS1AP;APOE;LDLR
GO_Biological_Process_2018	double-strand break repair (GO:0006302)	15/141	0	1	0.00825	BLM;FEN1;CDCA5;XRCC2;TONSL;MND1;BRCA1;RAD54B;RAD51AP1;RECQL4;BRIP1;RAD51;EME1;AUNIP;TRIP13
Reactome_2016	Collagen degradation	7/39	0.43	0.57	0.00837	MMP12;MMP13;CTSL;COL23A1;MMP19;COL9A3;MMP8
GO_Biological_Process_2018	unsaturated fatty acid metabolic process (GO:0033559)	8/44	0.75	0.25	0.00908	FADS2;DAGLA;ACSL1;SCD;PLA2G4C;ABCD1;FADS1;MGLL
KEGG_2019_Human	Biosynthesis of unsaturated fatty acids	6/27	0.83	0.17	0.00912	FADS2;ACOT7;SCD;ACOT1;ELOVL6;FADS1
Reactome_2016	Import of palmitoyl-CoA into the mitochondrial matrix	4/11	1	0	0.00988	CPT1A;SLC25A20;ACACA;PPARD
Reactome_2016	Assembly of the pre-replicative complex	9/67	0	1	0.0112	CDT1;ORC1;MCM8;E2F1;MCM4;E2F2;MCM6;CDC6;MCM2
Reactome_2016	RHO GTPase Effectors	20/255	0.2	0.8	0.0115	CENPU;ERCC6L;ZWILCH;BUB1B;SKA1;PTK2;ZWINT;KIF18A;SGOL1;CENPH;CENPI;CDH1;CENPK;CENPP;SPC24;HIST1H2AC;HIST1H2BD;ITGB3BP;SPC25;MAD2L1
Reactome_2016	PPARA activates gene expression	12/113	0.83	0.17	0.0116	ABCA1;TEAD4;SREBF1;CPT1A;SMARCD3;ACSL1;ME1;G0S2;PPARG;PLIN2;FADS1;TNFRSF21
Reactome_2016	Meiotic recombination	8/54	0.25	0.75	0.0117	PSMC3IP;BLM;RAD51;DMC1;MND1;BRCA1;HIST1H2AC;HIST1H2BD
Reactome_2016	Hormone-sensitive lipase (HSL)-mediated triacylglycerol hydrolysis	5/20	0.2	0.8	0.0117	FABP3;FABP4;FABP6;PRKACB;MGLL
GO_Biological_Process_2018	DNA repair (GO:0006281)	23/288	0.04	0.96	0.0118	FANCI;WDHD1;FEN1;BLM;RFC3;CDCA5;XRCC2;APEX2;MND1;BRCA1;FANCB;RECQL4;RAD51AP1;BRIP1;RAD51;EME1;EXO1;UBE2T;POLE2;CHEK1;CDK1;RAD54L;TRIP13
GO_Biological_Process_2018	recombinational repair (GO:0000725)	10/71	0	1	0.0119	RAD51AP1;RECQL4;FEN1;BLM;RAD51;XRCC2;TONSL;AUNIP;BRCA1;RAD54B
GO_Biological_Process_2018	positive regulation of triglyceride metabolic process (GO:0090208)	5/16	1	0	0.0121	SREBF1;SCARB1;APOC2;NR1H3;LDLR
GO_Biological_Process_2018	positive regulation of triglyceride biosynthetic process (GO:0010867)	4/9	1	0	0.0122	SREBF1;SCARB1;NR1H3;LDLR
KEGG_2019_Human	Breast cancer	14/147	0.79	0.21	0.0134	NOTCH3;JUN;WNT2B;WNT5B;GADD45B;TCF7;LRP5;PIK3R3;BRCA1;DLL1;GADD45G;E2F1;E2F2;FGFR1
KEGG_2019_Human	Glycerophospholipid metabolism	11/97	0.73	0.27	0.0135	PLA2G15;PLA2G16;PCYT2;LPCAT3;GPD1;PLA2G4C;PLPP3;GPCPD1;LPIN1;DGKI;AGPAT4
Reactome_2016	Regulation of lipid metabolism by Peroxisome proliferator-activated receptor alpha (PPARalpha)	12/116	0.83	0.17	0.0143	ABCA1;TEAD4;SREBF1;CPT1A;SMARCD3;ACSL1;ME1;G0S2;PPARG;PLIN2;FADS1;TNFRSF21
KEGG_2019_Human	Fanconi anemia pathway	8/54	0	1	0.0149	FANCI;BLM;BRIP1;RAD51;EME1;UBE2T;BRCA1;FANCB
Reactome_2016	Hemostasis	34/552	0.68	0.32	0.0151	CFD;GUCY1B3;ORM1;DAGLA;SPARC;PDE1B;PDGFA;PIK3R3;KIF11;RASGRP2;TFPI;TREM1;ORM2;KIF15;GNA11;KCNMB4;TIMP3;KIF3C;PRKACB;PTGIR;VWF;PLAUR;F3;PTK2;VEGFA;P2RX5;KIF18A;KCNMA1;SERPING1;ITGA6;PRTN3;MGLL;DGKI;CD244
GO_Biological_Process_2018	DNA replication checkpoint (GO:0000076)	5/17	0	1	0.0159	CDT1;TIPIN;CDC45;CDC6;CLSPN
GO_Biological_Process_2018	positive regulation of fatty acid metabolic process (GO:0045923)	5/17	0.8	0.2	0.0162	SLC45A3;NR4A3;MID1IP1;APOC2;NR1H3
Reactome_2016	alpha-linolenic acid (ALA) metabolism	4/13	1	0	0.0174	FADS2;ACSL1;ABCD1;FADS1
Reactome_2016	DNA Repair	21/285	0.05	0.95	0.0176	FANCI;POLQ;TIPIN;FEN1;BLM;RFC3;XRCC2;BRCA1;FANCB;RAD51AP1;BRIP1;RAD51;EME1;KIAA0101;EXO1;UBE2T;POLE2;CHEK1;CLSPN;DTL;HIST1H2BD
Reactome_2016	alpha-linolenic (omega3) and linoleic (omega6) acid metabolism	4/13	1	0	0.0177	FADS2;ACSL1;ABCD1;FADS1
GO_Biological_Process_2018	intracellular cholesterol transport (GO:0032367)	4/10	1	0	0.0188	ABCA1;STARD4;LDLR;ABCG1
GO_Biological_Process_2018	lipid transport (GO:0006869)	11/91	0.91	0.09	0.0199	ABCA1;SCARB1;CETP;PRELID2;ATP8B1;FABP6;ABCA7;APOE;PLTP;LDLR;PPARD
GO_Biological_Process_2018	triglyceride homeostasis (GO:0070328)	6/28	1	0	0.0227	CETP;SCARB1;APOC2;APOC4;NR1H3;APOE
GO_Biological_Process_2018	negative regulation of endocytosis (GO:0045806)	6/28	1	0	0.023	APOC2;APOC1;NR1H3;LILRB1;PRTN3;FCGR2B
GO_Biological_Process_2018	DNA synthesis involved in DNA repair (GO:0000731)	9/65	0	1	0.0248	RAD51AP1;RFC3;BLM;BRIP1;RAD51;EXO1;XRCC2;BRCA1;DTL
GO_Biological_Process_2018	negative regulation of MAPK cascade (GO:0043409)	10/80	0.7	0.3	0.0248	DUSP4;CD300A;DAG1;DAB2IP;TIMP3;SPRY1;APOE;C3ORF33;TLR4;FOXO1
GO_Biological_Process_2018	fatty acid transmembrane transport (GO:1902001)	4/11	1	0	0.0248	CPT1A;MID1IP1;SLC25A20;ACACA
GO_Biological_Process_2018	positive regulation of cellular biosynthetic process (GO:0031328)	15/159	0.8	0.2	0.025	SCARB1;EGR1;SREBF1;STARD4;SLC45A3;MID1IP1;PDGFA;NR1H3;FABP3;DDAH2;APOC2;NOS1AP;TLR4;LDLR;CD244
GO_Biological_Process_2018	triglyceride metabolic process (GO:0006641)	8/52	0.75	0.25	0.025	PLA2G16;CETP;FABP3;FABP4;FABP6;PNPLA3;APOE;LPIN1
GO_Biological_Process_2018	regulation of cholesterol esterification (GO:0010872)	4/11	1	0	0.0252	STARD4;APOC1;APOE;ABCG1
GO_Biological_Process_2018	positive regulation of fatty acid biosynthetic process (GO:0045723)	4/11	1	0	0.0255	SLC45A3;APOC2;MID1IP1;NR1H3
GO_Biological_Process_2018	carnitine shuttle (GO:0006853)	4/11	1	0	0.0259	CPT1A;MID1IP1;SLC25A20;ACACA
Reactome_2016	Phospholipid metabolism	14/161	0.71	0.29	0.0273	SLC44A3;PCYT2;SLC44A2;PLA2G4C;PIK3R3;GPCPD1;AGPAT4;PLA2G16;LPCAT3;GPD1;INPP5J;PNPLA3;LPIN1;MGLL
KEGG_2019_Human	Small cell lung cancer	10/93	0.5	0.5	0.0306	CCNE2;GADD45B;TRAF3;LAMB2;E2F1;PIK3R3;E2F2;ITGA6;PTK2;GADD45G
Reactome_2016	HDR through Single Strand Annealing (SSA)	6/37	0	1	0.0319	BLM;BRIP1;RFC3;RAD51;EXO1;BRCA1
GO_Biological_Process_2018	positive regulation of interleukin-1 beta production (GO:0032731)	6/31	0.83	0.17	0.0357	EGR1;ORM1;NLRP1;AZU1;ORM2;TLR4
Reactome_2016	Processing of DNA double-strand break ends	9/81	0.11	0.89	0.037	RFC3;TIPIN;BLM;BRIP1;EXO1;CHEK1;BRCA1;CLSPN;HIST1H2BD
GO_Biological_Process_2018	phospholipid translocation (GO:0045332)	5/21	0.6	0.4	0.0381	ABCA1;ATP8B1;ABCA7;ATP10A;ATP9A
GO_Biological_Process_2018	negative regulation of interleukin-10 production (GO:0032693)	4/13	1	0	0.0404	LILRB1;FCGR2B;DLL1;TNFRSF21
GO_Biological_Process_2018	high-density lipoprotein particle assembly (GO:0034380)	4/13	0.75	0.25	0.0409	ABCA1;ABCA7;APOE;PRKACB
GO_Biological_Process_2018	regulation of fatty acid oxidation (GO:0046320)	4/13	0.5	0.5	0.0413	ACADVL;FABP3;NR4A3;PDK4
GO_Biological_Process_2018	phosphatidylcholine metabolic process (GO:0046470)	9/71	0.78	0.22	0.0414	PLA2G15;PLA2G16;CETP;SLC44A3;SLC44A2;LPCAT3;PLA2G4C;ENPP2;LPIN1
GO_Biological_Process_2018	mitochondrial transmembrane transport (GO:1990542)	6/32	1	0	0.0416	CPT1A;MID1IP1;SLC25A20;MICU1;ACACA;MCU
GO_Biological_Process_2018	alpha-linolenic acid metabolic process (GO:0036109)	4/13	1	0	0.0418	FADS2;ACSL1;ABCD1;FADS1
GO_Biological_Process_2018	regulation of triglyceride biosynthetic process (GO:0010866)	4/13	1	0	0.0423	SREBF1;SCARB1;NR1H3;LDLR
GO_Biological_Process_2018	cholesterol import (GO:0070508)	3/6	1	0	0.0424	SCARB1;STARD4;LDLR
GO_Biological_Process_2018	DNA strand elongation (GO:0022616)	4/13	0	1	0.0427	GINS1;GINS2;RFC3;GINS4
GO_Biological_Process_2018	sterol import (GO:0035376)	3/6	1	0	0.0429	SCARB1;STARD4;LDLR
GO_Biological_Process_2018	regulation of glial cell differentiation (GO:0045685)	3/6	0.67	0.33	0.0435	SLC45A3;CDK1;TNFRSF21
GO_Biological_Process_2018	negative regulation of phospholipid metabolic process (GO:1903726)	3/6	1	0	0.044	PIK3IP1;APOC1;DAB2IP
GO_Biological_Process_2018	negative regulation of digestive system process (GO:0060457)	3/6	0.33	0.67	0.0445	TIFAB;NR1H3;HAMP
GO_Biological_Process_2018	positive regulation of extrinsic apoptotic signaling pathway via death domain receptors (GO:1902043)	3/6	0.33	0.67	0.0451	TIMP3;PMAIP1;ATF3
GO_Biological_Process_2018	triglyceride catabolic process (GO:0019433)	5/22	0.6	0.4	0.0455	FABP3;FABP4;FABP6;PNPLA3;APOE
GO_Biological_Process_2018	extracellular matrix organization (GO:0030198)	18/229	0.56	0.44	0.0458	SPARC;VWF;LAMB2;PDGFA;ICAM5;CTSV;MMP8;HSPG2;MMP12;ADAM19;MMP13;CTSL;CDH1;ADAM12;DAG1;MMP19;COL9A3;ITGA6
GO_Biological_Process_2018	lipid translocation (GO:0034204)	5/22	0.6	0.4	0.0461	ABCA1;ATP8B1;ABCA7;ATP10A;ATP9A
GO_Biological_Process_2018	cellular response to DNA damage stimulus (GO:0006974)	23/329	0.04	0.96	0.0478	WDHD1;FEN1;BLM;RFC3;MCM8;XRCC2;DONSON;MCM10;BRCA1;FOXO1;RECQL4;RAD51AP1;BRIP1;RAD51;EXO1;UBE2T;POLE2;CHEK1;CDK1;E2F1;RAD54L;CLSPN;DTL
GO_Biological_Process_2018	regulation of primary metabolic process (GO:0080090)	13/139	0.92	0.08	0.0479	ABCA1;CPT1A;SMARCD3;ACSL1;G0S2;ME1;PPARG;PLIN2;APOE;LDLR;FADS1;TNFRSF21;PPARD
Reactome_2016	Heparan sulfate/heparin (HS-GAG) metabolism	7/54	0.86	0.14	0.048	EXT1;NDST3;SDC3;CSPG4;HPSE;HSPG2;HS3ST2
Reactome_2016	Chylomicron-mediated lipid transport	4/17	1	0	0.0483	APOC2;APOE;HSPG2;LDLR
GO_Biological_Process_2018	fatty acid metabolic process (GO:0006631)	11/106	0.91	0.09	0.0489	PLA2G15;CPT1A;ACOT7;ACSM3;ACSL1;FASN;PNPLA3;ACOT1;LPIN1;ACACA;PPARD
GO_Biological_Process_2018	apoptotic process (GO:0006915)	18/231	0.67	0.33	0.049	GSDMA;PDE1B;DAPK2;TNFRSF9;CXCR4;BRCA1;MELK;CASP10;CHEK1;TNFSF9;MAL;PMAIP1;CD14;NLRP1;PHLDA2;TNFRSF21;PPARD;MCM2
Reactome_2016	Meiosis	9/85	0.33	0.67	0.0496	PSMC3IP;BLM;RAD51;STAG3;DMC1;MND1;BRCA1;HIST1H2AC;HIST1H2BD

## Sheet: STable7_Pathways_T0_300nM
database	Term	Overlap	up_ratio	dn_ratio	Adjusted.P.value	Genes
Reactome_2016	Metabolism of lipids and lipoproteins	31/659	0.84	0.16	3.08e-8	CETP;SCARB1;INSIG1;ACACA;FADS2;ME1;APOE;LDLR;PLTP;ABCD1;FADS1;ABCA1;SREBF1;ACSL1;PLA2G4C;G0S2;ACSL3;FABP4;SCD;FASN;LPCAT3;GPD1;PNPLA3;ACOT1;PLIN2;PPARG;DHCR7;LPIN1;MGLL;ABCG1;TNFRSF21
Reactome_2016	Fatty acid, triacylglycerol, and ketone body metabolism	16/217	0.88	0.12	2.99e-06	ABCA1;SREBF1;ACSL1;G0S2;ACSL3;ACACA;SCD;FASN;GPD1;ME1;ACOT1;PPARG;PLIN2;LPIN1;FADS1;TNFRSF21
KEGG_2019_Human	PPAR signaling pathway	10/74	0.9	0.1	3.41e-06	FADS2;FABP4;ACSL1;SCD;ME1;NR1H3;PPARG;PLIN2;ACSL3;PLTP
GO_Biological_Process_2018	phospholipid transport (GO:0015914)	10/58	0.9	0.1	4.81e-06	ABCA1;SCARB1;CETP;ATP8B1;APOC1;ATP10A;APOE;PLTP;LDLR;ABCG1
KEGG_2019_Human	Cholesterol metabolism	8/50	1	0	1.34e-05	ABCA1;SCARB1;MYLIP;CETP;APOC1;APOE;PLTP;LDLR
GO_Biological_Process_2018	high-density lipoprotein particle remodeling (GO:0034375)	6/17	1	0	1.9e-05	CETP;SCARB1;APOC1;APOE;PLTP;ABCG1
GO_Biological_Process_2018	positive regulation of lipid biosynthetic process (GO:0046889)	7/28	1	0	2.18e-05	SCARB1;SREBF1;SLC45A3;MID1IP1;NR1H3;APOE;LDLR
GO_Biological_Process_2018	cholesterol transport (GO:0030301)	8/44	0.88	0.12	2.21e-05	ABCA1;CETP;SCARB1;APOC1;APOE;LDLR;ABCG1;ABCG2
GO_Biological_Process_2018	sterol homeostasis (GO:0055092)	9/58	1	0	2.24e-05	ABCA1;SCARB1;CETP;ACSM3;INSIG1;NR1H3;APOE;LDLR;ABCG1
GO_Biological_Process_2018	long-chain fatty acid transport (GO:0015909)	7/25	1	0	2.28e-05	ACSL1;MID1IP1;PPARG;APOE;ACSL3;ABCD1;ACACA
Reactome_2016	HDL-mediated lipid transport	6/19	1	0	2.45e-05	ABCA1;CETP;SCARB1;APOE;PLTP;ABCG1
GO_Biological_Process_2018	cholesterol homeostasis (GO:0042632)	9/58	1	0	2.98e-05	ABCA1;SCARB1;CETP;ACSM3;INSIG1;NR1H3;APOE;LDLR;ABCG1
Reactome_2016	Lipid digestion, mobilization, and transport	9/71	0.78	0.22	3.3e-05	ABCA1;SCARB1;CETP;FABP4;APOE;PLTP;LDLR;ABCG1;MGLL
Reactome_2016	Lipoprotein metabolism	7/34	1	0	3.51e-05	ABCA1;CETP;SCARB1;APOE;PLTP;LDLR;ABCG1
GO_Biological_Process_2018	regulation of cholesterol storage (GO:0010885)	5/12	1	0	8.53e-05	ABCA1;SCARB1;NR1H3;PPARG;ABCG1
GO_Biological_Process_2018	negative regulation of macrophage derived foam cell differentiation (GO:0010745)	5/13	1	0	9.16e-05	ABCA1;CETP;NR1H3;PPARG;ABCG1
GO_Biological_Process_2018	negative regulation of cholesterol storage (GO:0010887)	4/6	1	0	9.35e-05	ABCA1;NR1H3;PPARG;ABCG1
GO_Biological_Process_2018	long-chain fatty acid metabolic process (GO:0001676)	8/55	0.75	0.25	9.56e-05	FADS2;ACSL1;PLA2G4C;PNPLA3;ACOT1;ABCD1;FADS1;MGLL
GO_Biological_Process_2018	regulation of lipid metabolic process (GO:0019216)	10/100	0.9	0.1	9.58e-05	ABCA1;ACSL1;MID1IP1;APOC1;ME1;G0S2;PPARG;PLIN2;FADS1;TNFRSF21
GO_Biological_Process_2018	cholesterol efflux (GO:0033344)	6/23	0.83	0.17	9.75e-05	ABCA1;SCARB1;APOC1;APOE;ABCG1;ABCG2
GO_Biological_Process_2018	regulation of cholesterol biosynthetic process (GO:0045540)	7/40	1	0	0.000109	SREBF1;SCD;FASN;APOE;DHCR7;ACACA;ABCG1
GO_Biological_Process_2018	unsaturated fatty acid metabolic process (GO:0033559)	7/44	0.71	0.29	0.000202	FADS2;ACSL1;SCD;PLA2G4C;ABCD1;FADS1;MGLL
Reactome_2016	Triglyceride Biosynthesis	8/66	0.88	0.12	0.000202	ACSL1;SCD;FASN;GPD1;ACOT1;ACSL3;LPIN1;ACACA
Reactome_2016	Linoleic acid (LA) metabolism	4/8	1	0	0.000239	FADS2;ACSL1;ABCD1;FADS1
GO_Biological_Process_2018	reverse cholesterol transport (GO:0043691)	5/17	1	0	0.000318	ABCA1;CETP;SCARB1;APOE;ABCG1
Reactome_2016	Metabolism	45/1908	0.82	0.18	0.000322	CETP;SCARB1;ACSS2;GDA;INSIG1;SDC3;GMPR;AK7;ACACA;IL4I1;FADS2;CBS;PDK4;ME1;APOE;GLUL;LDLR;PLTP;ABCD1;FADS1;ABCA1;SREBF1;ACSL1;ADHFE1;PLA2G4C;G0S2;PHKA1;ACSL3;HS3ST2;SLC6A8;FABP4;SCD;FASN;LPCAT3;GPD1;PNPLA3;ACOT1;PLIN2;PPARG;DHCR7;LPIN1;MGLL;ABCG1;TNFRSF21;ABCG2
GO_Biological_Process_2018	regulation of nitrogen compound metabolic process (GO:0051171)	4/8	1	0	0.000328	SCARB1;NOS1AP;APOE;LDLR
GO_Biological_Process_2018	lipid homeostasis (GO:0055088)	7/49	1	0	0.000359	ABCA1;CETP;PNPLA3;NR1H3;PPARG;APOE;ABCG1
GO_Biological_Process_2018	regulation of cholesterol efflux (GO:0010874)	5/18	1	0	0.000368	ABCA1;CETP;NR1H3;APOE;PLTP
GO_Biological_Process_2018	positive regulation of triglyceride biosynthetic process (GO:0010867)	4/9	1	0	0.000497	SREBF1;SCARB1;NR1H3;LDLR
GO_Biological_Process_2018	regulation of cholesterol transport (GO:0032374)	5/20	1	0	0.000591	CETP;APOC1;NR1H3;PPARG;APOE
Reactome_2016	PPARA activates gene expression	9/113	0.89	0.11	0.000973	ABCA1;SREBF1;ACSL1;ME1;G0S2;PPARG;PLIN2;FADS1;TNFRSF21
GO_Biological_Process_2018	regulation of primary metabolic process (GO:0080090)	10/139	0.9	0.1	0.001	ABCA1;ACSL1;ME1;G0S2;PPARG;PLIN2;APOE;LDLR;FADS1;TNFRSF21
Reactome_2016	Fatty Acyl-CoA Biosynthesis	6/42	1	0	0.00104	ACSL1;SCD;FASN;ACOT1;ACSL3;ACACA
Reactome_2016	Regulation of lipid metabolism by Peroxisome proliferator-activated receptor alpha (PPARalpha)	9/116	0.89	0.11	0.00109	ABCA1;SREBF1;ACSL1;ME1;G0S2;PPARG;PLIN2;FADS1;TNFRSF21
KEGG_2019_Human	Fatty acid biosynthesis	4/13	1	0	0.00109	ACSL1;FASN;ACSL3;ACACA
Reactome_2016	alpha-linolenic acid (ALA) metabolism	4/13	1	0	0.00125	FADS2;ACSL1;ABCD1;FADS1
Reactome_2016	alpha-linolenic (omega3) and linoleic (omega6) acid metabolism	4/13	1	0	0.00136	FADS2;ACSL1;ABCD1;FADS1
GO_Biological_Process_2018	inflammatory response (GO:0006954)	13/252	0.46	0.54	0.00139	ORM1;PTGIR;CCL22;PLA2G4C;CXCR4;AZU1;CXCL3;CXCL2;PTX3;FCGR2B;TLR4;MGLL;TNFRSF21
GO_Biological_Process_2018	regulation of cholesterol metabolic process (GO:0090181)	6/41	1	0	0.00143	SREBF1;SCD;FASN;APOE;DHCR7;ACACA
GO_Biological_Process_2018	phospholipid efflux (GO:0033700)	4/12	1	0	0.00152	ABCA1;APOC1;APOE;ABCG1
GO_Biological_Process_2018	alpha-linolenic acid metabolic process (GO:0036109)	4/13	1	0	0.00181	FADS2;ACSL1;ABCD1;FADS1
GO_Biological_Process_2018	regulation of steroid biosynthetic process (GO:0050810)	6/44	0.83	0.17	0.00186	SREBF1;EGR1;SCD;FASN;DHCR7;ACACA
GO_Biological_Process_2018	positive regulation of cholesterol efflux (GO:0010875)	4/13	1	0	0.00188	ABCA1;NR1H3;APOE;PLTP
GO_Biological_Process_2018	positive regulation of transport (GO:0051050)	6/44	0.67	0.33	0.00193	NR4A3;MLC1;APOE;ACSL3;DLL1;LDLR
GO_Biological_Process_2018	regulation of triglyceride biosynthetic process (GO:0010866)	4/13	1	0	0.00194	SREBF1;SCARB1;NR1H3;LDLR
GO_Biological_Process_2018	phospholipid metabolic process (GO:0006644)	7/70	0.86	0.14	0.00223	PLA2G15;PLPPR3;PLA2G4C;ENPP2;PNPLA3;PLPP3;FADS1
GO_Biological_Process_2018	regulation of fatty acid biosynthetic process (GO:0042304)	5/28	1	0	0.00228	SLC45A3;MID1IP1;APOC1;PDK4;NR1H3
GO_Biological_Process_2018	positive regulation of cellular biosynthetic process (GO:0031328)	10/159	0.9	0.1	0.00234	SCARB1;EGR1;SREBF1;SLC45A3;MID1IP1;NOS1AP;NR1H3;TLR4;LDLR;CD244
GO_Biological_Process_2018	regulation of macrophage derived foam cell differentiation (GO:0010743)	5/29	1	0	0.00257	ABCA1;CETP;NR1H3;PPARG;ABCG1
GO_Biological_Process_2018	fatty-acyl-CoA biosynthetic process (GO:0046949)	5/30	1	0	0.00297	ACSL1;SCD;FASN;ACSL3;ACACA
GO_Biological_Process_2018	positive regulation of interleukin-1 beta production (GO:0032731)	5/31	0.8	0.2	0.00341	EGR1;ORM1;AZU1;ORM2;TLR4
GO_Biological_Process_2018	negative regulation of lipid storage (GO:0010888)	4/16	1	0	0.00346	ABCA1;NR1H3;PPARG;ABCG1
GO_Biological_Process_2018	fatty acid metabolic process (GO:0006631)	8/106	1	0	0.00352	PLA2G15;ACSM3;ACSL1;FASN;PNPLA3;ACOT1;LPIN1;ACACA
GO_Biological_Process_2018	linoleic acid metabolic process (GO:0043651)	4/16	1	0	0.00355	FADS2;ACSL1;ABCD1;FADS1
GO_Biological_Process_2018	negative regulation of phospholipid metabolic process (GO:1903726)	3/6	1	0	0.00359	PIK3IP1;APOC1;DAB2IP
GO_Biological_Process_2018	positive regulation of triglyceride metabolic process (GO:0090208)	4/16	1	0	0.00364	SREBF1;SCARB1;NR1H3;LDLR
Reactome_2016	Regulation of cholesterol biosynthesis by SREBP (SREBF)	6/55	1	0	0.00398	SREBF1;SCD;INSIG1;FASN;DHCR7;ACACA
GO_Biological_Process_2018	positive regulation of fatty acid metabolic process (GO:0045923)	4/17	0.75	0.25	0.00406	SLC45A3;NR4A3;MID1IP1;NR1H3
Reactome_2016	Chemokine receptors bind chemokines	6/56	0.5	0.5	0.00413	CCL22;CXCR4;ACKR3;CXCL3;CXCL2;CXCL16
GO_Biological_Process_2018	positive regulation of cholesterol transport (GO:0032376)	4/17	1	0	0.00416	ABCA1;NR1H3;APOE;PLTP
GO_Biological_Process_2018	regulation of alcohol biosynthetic process (GO:1902930)	5/34	1	0	0.00445	SREBF1;SCD;FASN;DHCR7;ACACA
GO_Biological_Process_2018	anion homeostasis (GO:0055081)	4/18	1	0	0.00495	ABCA1;CETP;APOE;ABCG1
GO_Biological_Process_2018	chylomicron remnant clearance (GO:0034382)	3/7	1	0	0.0053	APOC1;APOE;LDLR
GO_Biological_Process_2018	negative regulation of macrophage activation (GO:0043031)	3/7	1	0	0.00542	NR1H3;FCGR2B;LDLR
GO_Biological_Process_2018	regulation of sprouting angiogenesis (GO:1903670)	4/19	0.75	0.25	0.00582	E2F2;DLL1;EPN1;VEGFA
Reactome_2016	Hemostasis	18/552	0.78	0.22	0.00606	GUCY1B3;ORM1;PTGIR;SPARC;VWF;TFPI;ORM2;F3;TREM1;PTK2;VEGFA;P2RX5;KCNMA1;TIMP3;PRTN3;KIF3C;MGLL;CD244
GO_Biological_Process_2018	extracellular matrix organization (GO:0030198)	11/229	0.55	0.45	0.00674	MMP12;ADAM19;SPARC;MMP13;VWF;CDH1;LAMB2;MMP19;COL9A3;CTSV;MMP8
Reactome_2016	Collagen degradation	5/39	0.2	0.8	0.00682	MMP12;MMP13;MMP19;COL9A3;MMP8
GO_Biological_Process_2018	phospholipid homeostasis (GO:0055091)	3/8	1	0	0.00791	ABCA1;CETP;ABCG1
GO_Biological_Process_2018	lipid transport (GO:0006869)	7/91	1	0	0.00798	ABCA1;SCARB1;CETP;ATP8B1;APOE;PLTP;LDLR
Reactome_2016	Activation of gene expression by SREBF (SREBP)	5/42	1	0	0.00925	SREBF1;SCD;FASN;DHCR7;ACACA
GO_Biological_Process_2018	acylglycerol homeostasis (GO:0055090)	4/22	1	0	0.00988	CETP;SCARB1;NR1H3;APOE
GO_Biological_Process_2018	regulation of endothelial cell migration (GO:0010594)	6/69	1	0	0.0127	ACVRL1;SCARB1;SPARC;DAB2IP;PTK2;VEGFA
GO_Biological_Process_2018	fatty acid derivative biosynthetic process (GO:1901570)	4/24	1	0	0.0136	SCD;FASN;ACACA;FADS1
GO_Biological_Process_2018	phosphatidylcholine metabolic process (GO:0046470)	6/71	0.83	0.17	0.0144	PLA2G15;CETP;LPCAT3;PLA2G4C;ENPP2;LPIN1
GO_Biological_Process_2018	intracellular cholesterol transport (GO:0032367)	3/10	1	0	0.0149	ABCA1;LDLR;ABCG1
GO_Biological_Process_2018	organophosphate ester transport (GO:0015748)	4/25	1	0	0.0149	CETP;SCARB1;PLTP;LDLR
GO_Biological_Process_2018	lipid biosynthetic process (GO:0008610)	6/72	1	0	0.015	SREBF1;ACSS2;ACSM3;ACSL1;FADS1;ACACA
Reactome_2016	Degradation of the extracellular matrix	7/106	0.29	0.71	0.0168	MMP12;MMP13;CDH1;MMP19;COL9A3;CTSV;MMP8
GO_Biological_Process_2018	cellular response to lipid (GO:0071396)	9/178	0.89	0.11	0.0174	WNT5B;INSIG1;PDK4;RARA;DAB2IP;NR1H3;FFAR2;TFPI;TLR4
GO_Biological_Process_2018	response to lipid (GO:0033993)	8/140	0.75	0.25	0.0174	RARA;NR1H3;PPARG;CXCL3;CXCL2;TLR4;ABCG1;TNFRSF21
KEGG_2019_Human	Biosynthesis of unsaturated fatty acids	4/27	1	0	0.0178	FADS2;SCD;ACOT1;FADS1
GO_Biological_Process_2018	regulation of cholesterol esterification (GO:0010872)	3/11	1	0	0.0183	APOC1;APOE;ABCG1
GO_Biological_Process_2018	positive regulation of fatty acid biosynthetic process (GO:0045723)	3/11	1	0	0.0186	SLC45A3;MID1IP1;NR1H3
GO_Biological_Process_2018	triglyceride homeostasis (GO:0070328)	4/28	1	0	0.021	CETP;SCARB1;NR1H3;APOE
GO_Biological_Process_2018	extracellular matrix disassembly (GO:0022617)	6/78	0.17	0.83	0.0211	MMP12;MMP13;CDH1;MMP19;CTSV;MMP8
GO_Biological_Process_2018	negative regulation of endocytosis (GO:0045806)	4/28	1	0	0.0213	APOC1;NR1H3;PRTN3;FCGR2B
GO_Biological_Process_2018	regulation of oligodendrocyte differentiation (GO:0048713)	3/12	1	0	0.0224	SLC45A3;CXCR4;TNFRSF21
GO_Biological_Process_2018	cellular response to oxygen-containing compound (GO:1901701)	11/274	0.73	0.27	0.0227	EGR1;KCNE1;NR4A3;WNT5B;INSIG1;PDK4;RARA;DAB2IP;NR1H3;FFAR2;TLR4
GO_Biological_Process_2018	receptor-mediated endocytosis (GO:0006898)	9/188	1	0	0.0227	SCARB1;SPARC;ACKR3;APOE;FCGR2B;ABCD1;DLL1;LDLR;CXCL16
GO_Biological_Process_2018	positive regulation of interleukin-1 production (GO:0032732)	3/12	1	0	0.0228	ORM1;ORM2;TLR4
GO_Biological_Process_2018	triglyceride metabolic process (GO:0006641)	5/52	0.8	0.2	0.0228	CETP;FABP4;PNPLA3;APOE;LPIN1
GO_Biological_Process_2018	acylglycerol catabolic process (GO:0046464)	4/30	0.5	0.5	0.0252	FABP4;PNPLA3;APOE;MGLL
GO_Biological_Process_2018	negative regulation of interleukin-10 production (GO:0032693)	3/13	1	0	0.0262	FCGR2B;DLL1;TNFRSF21
GO_Biological_Process_2018	cellular response to low-density lipoprotein particle stimulus (GO:0071404)	3/13	1	0	0.0265	ABCA1;PPARG;LDLR
GO_Biological_Process_2018	positive regulation of cellular carbohydrate metabolic process (GO:0010676)	3/13	1	0	0.0269	SLC45A3;PMAIP1;CD244
GO_Biological_Process_2018	secondary alcohol metabolic process (GO:1902652)	4/31	1	0	0.0272	ABCA1;CETP;APOE;ABCG1
GO_Biological_Process_2018	acyl-CoA biosynthetic process (GO:0071616)	3/14	1	0	0.0322	SCD;FASN;ACACA
GO_Biological_Process_2018	sterol metabolic process (GO:0016125)	5/59	1	0	0.0363	ABCA1;CETP;APOE;DHCR7;ABCG1
GO_Biological_Process_2018	negative regulation of endothelial cell migration (GO:0010596)	4/34	1	0	0.0375	ACVRL1;DAB2IP;PPARG;APOE
GO_Biological_Process_2018	cellular response to acid chemical (GO:0071229)	6/91	0.67	0.33	0.0381	EGR1;WNT5B;PDK4;RARA;FFAR2;VEGFA
GO_Biological_Process_2018	glycerophospholipid catabolic process (GO:0046475)	3/15	0.67	0.33	0.0383	PLA2G15;PLA2G4C;ENPP2
GO_Biological_Process_2018	positive regulation of cellular metabolic process (GO:0031325)	6/92	1	0	0.0399	FASN;APOC1;NR1H3;APOE;ACACA;VEGFA
GO_Biological_Process_2018	positive regulation of nitric-oxide synthase activity (GO:0051000)	3/16	1	0	0.0445	SCARB1;NOS1AP;APOE
GO_Biological_Process_2018	acylglycerol metabolic process (GO:0006639)	4/36	0.75	0.25	0.0445	CETP;PNPLA3;APOE;MGLL
GO_Biological_Process_2018	positive regulation of endocytosis (GO:0045807)	5/64	1	0	0.0484	APOE;AZU1;FCGR2B;DLL1;LDLR

## Sheet: STable8_Pathways_T0_100nM
database	Term	Overlap	up_ratio	dn_ratio	Adjusted.P.value	Genes
Reactome_2016	Metabolism of lipids and lipoproteins	51/659	0.88	0.12	2.01e-8	SCARB1;SLC44A2;MSMO1;FADS2;LIPG;ME1;CYP1B1;PTGDS;ABCD1;FADS1;SREBF1;STARD4;PCYT2;ACSL1;PLA2G4C;ELOVL6;ACSL4;ACSL3;GPCPD1;HSPG2;LSS;CHDH;GPD1;ACOT1;PLIN2;PPARG;MVD;MGLL;TNFRSF21;ABCG1;PPARD;HPGD;INSIG1;PIK3R3;ACACA;INPP5J;APOE;LDLR;PLTP;ABCA1;G0S2;NUDT7;FABP4;FABP6;SCD;FASN;LPCAT3;APOC2;PNPLA3;DHCR7;LPIN1
Reactome_2016	Cell Cycle	42/566	0.17	0.83	2.46e-06	FEN1;ERCC6L;CDCA5;MCM10;BRCA1;PKMYT1;TYMS;SKA1;BRIP1;TUBA1A;CDC45;ORC1;EXO1;CHEK1;E2F1;E2F2;MYBL2;CLSPN;HIST1H2AC;GINS1;CDT1;GINS2;RFC3;RRM2;ESCO2;HIST2H2BE;CDC25A;ZWINT;RAD51;STAG3;CCNE2;POLE2;CDK1;CENPM;MCM4;MCM6;LPIN1;OPTN;SPC24;HIST1H2BD;MCM2;MAD2L1
Reactome_2016	G1/S-Specific Transcription	8/17	0	1	2.61e-06	CDT1;RRM2;CDC45;ORC1;E2F1;CDK1;TYMS;CDC25A
Reactome_2016	Cell Cycle, Mitotic	35/462	0.17	0.83	1.26e-05	FEN1;ERCC6L;CDCA5;MCM10;PKMYT1;TYMS;SKA1;TUBA1A;CDC45;ORC1;E2F1;E2F2;MYBL2;HIST1H2AC;GINS1;CDT1;GINS2;RFC3;RRM2;ESCO2;HIST2H2BE;CDC25A;ZWINT;CCNE2;POLE2;CDK1;CENPM;MCM4;MCM6;LPIN1;OPTN;SPC24;HIST1H2BD;MCM2;MAD2L1
Reactome_2016	Activation of ATR in response to replication stress	10/37	0	1	1.27e-05	RFC3;CDC45;ORC1;CHEK1;MCM4;MCM10;CLSPN;MCM6;CDC25A;MCM2
GO_Biological_Process_2018	DNA replication (GO:0006260)	18/120	0	1	1.79e-05	FEN1;RFC3;MCM10;BRCA1;CDC25A;TICRR;RECQL4;BRIP1;CDC45;ORC1;EXO1;POLE2;CHEK1;CDK1;MCM4;CLSPN;MCM6;MCM2
KEGG_2019_Human	PPAR signaling pathway	13/74	0.92	0.08	2.4e-05	ACSL1;NR1H3;ACSL4;ACSL3;FADS2;FABP4;SCD;FABP6;ME1;PPARG;PLIN2;PLTP;PPARD
GO_Biological_Process_2018	long-chain fatty acid metabolic process (GO:0001676)	12/55	0.83	0.17	3.31e-05	FADS2;DAGLA;CYP2D6;ACSL1;PLA2G4C;PNPLA3;CYP1B1;ACOT1;ELOVL6;ABCD1;FADS1;MGLL
GO_Biological_Process_2018	sterol homeostasis (GO:0055092)	12/58	0.92	0.08	3.75e-05	ABCA1;SCARB1;ACSM3;NPC1;INSIG1;APOC2;LIPG;NR1H3;APOE;CD24;LDLR;ABCG1
Reactome_2016	Mitotic G1-G1/S phases	17/136	0	1	3.85e-05	CDT1;RRM2;MCM10;PKMYT1;TYMS;CDC25A;CDC45;CCNE2;ORC1;POLE2;CDK1;E2F1;MCM4;E2F2;MYBL2;MCM6;MCM2
GO_Biological_Process_2018	cholesterol transport (GO:0030301)	11/44	0.91	0.09	4.22e-05	ABCA1;SCARB1;STARD4;NPC1;APOC2;LIPG;APOC1;APOE;LDLR;ABCG1;ABCG2
GO_Biological_Process_2018	cholesterol homeostasis (GO:0042632)	12/58	0.92	0.08	4.69e-05	ABCA1;SCARB1;ACSM3;NPC1;INSIG1;APOC2;LIPG;NR1H3;APOE;CD24;LDLR;ABCG1
Reactome_2016	G1/S Transition	15/112	0	1	6.27e-05	CDT1;RRM2;MCM10;PKMYT1;TYMS;CDC25A;CDC45;CCNE2;ORC1;POLE2;CDK1;E2F1;MCM4;MCM6;MCM2
GO_Biological_Process_2018	regulation of cholesterol biosynthetic process (GO:0045540)	10/40	1	0	6.37e-05	SREBF1;SCD;FASN;ELOVL6;MVD;APOE;DHCR7;LSS;ACACA;ABCG1
Reactome_2016	Unwinding of DNA	6/12	0	1	6.48e-05	GINS1;GINS2;CDC45;MCM4;MCM6;MCM2
GO_Biological_Process_2018	cholesterol efflux (GO:0033344)	8/23	0.88	0.12	6.52e-05	ABCA1;SCARB1;NPC1;APOC2;APOC1;APOE;ABCG1;ABCG2
Reactome_2016	Lipid digestion, mobilization, and transport	12/71	0.83	0.17	6.52e-05	ABCA1;SCARB1;FABP4;FABP6;APOC2;LIPG;APOE;HSPG2;PLTP;LDLR;ABCG1;MGLL
Reactome_2016	Cell Cycle Checkpoints	19/182	0.11	0.89	7.63e-05	RFC3;MCM10;BRCA1;PKMYT1;CDC25A;HIST2H2BE;BRIP1;CDC45;CCNE2;ORC1;EXO1;CHEK1;CDK1;MCM4;CLSPN;MCM6;HIST1H2BD;MCM2;MAD2L1
GO_Biological_Process_2018	DNA metabolic process (GO:0006259)	27/314	0	1	7.76e-05	FEN1;UHRF1;MCM10;BRCA1;TYMS;RECQL4;RAD51AP1;BRIP1;CDC45;ORC1;EXO1;CBS;CHEK1;RAD54L;TK1;CLSPN;HELLS;RFC3;XRCC2;CDC25A;TICRR;RAD51;POLE2;CDK1;MCM4;MCM6;MCM2
Reactome_2016		15/118	0.13	0.87	8.3e-05	POLQ;FEN1;RFC3;XRCC2;BRCA1;HIST2H2BE;RAD51AP1;BRIP1;RAD51;EME1;EXO1;POLE2;CHEK1;CLSPN;HIST1H2BD
GO_Biological_Process_2018	high-density lipoprotein particle remodeling (GO:0034375)	7/17	1	0	8.55e-05	SCARB1;APOC2;LIPG;APOC1;APOE;PLTP;ABCG1
Reactome_2016	G2/M Checkpoints	17/150	0.12	0.88	8.68e-05	RFC3;MCM10;BRCA1;PKMYT1;CDC25A;HIST2H2BE;BRIP1;CDC45;ORC1;EXO1;CHEK1;CDK1;MCM4;CLSPN;MCM6;HIST1H2BD;MCM2
Reactome_2016	Activation of the pre-replicative complex	8/30	0	1	9.88e-05	CDT1;CDC45;ORC1;POLE2;MCM4;MCM10;MCM6;MCM2
Reactome_2016	DNA Replication	14/105	0	1	0.0001	GINS1;CDT1;GINS2;FEN1;RFC3;MCM10;CDC45;ORC1;POLE2;E2F1;MCM4;E2F2;MCM6;MCM2
GO_Biological_Process_2018	unsaturated fatty acid metabolic process (GO:0033559)	10/44	0.8	0.2	0.000102	FADS2;DAGLA;CYP2D6;ACSL1;SCD;PLA2G4C;CYP1B1;ABCD1;FADS1;MGLL
KEGG_2019_Human	Cholesterol metabolism	10/50	1	0	0.00011	ABCA1;SCARB1;MYLIP;NPC1;APOC2;LIPG;APOC1;APOE;PLTP;LDLR
Reactome_2016	S Phase	15/124	0	1	0.000126	GINS1;CDT1;GINS2;FEN1;RFC3;CDCA5;ESCO2;CDC25A;CDC45;CCNE2;ORC1;POLE2;MCM4;MCM6;MCM2
Reactome_2016	DNA strand elongation	8/32	0	1	0.000148	GINS1;GINS2;FEN1;RFC3;CDC45;MCM4;MCM6;MCM2
Reactome_2016	E2F mediated regulation of DNA replication	8/33	0	1	0.00018	CDT1;CDC45;RRM2;ORC1;E2F1;CDK1;TYMS;CDC25A
GO_Biological_Process_2018	positive regulation of lipid biosynthetic process (GO:0046889)	8/28	1	0	0.000214	SCARB1;SREBF1;SLC45A3;MID1IP1;APOC2;NR1H3;APOE;LDLR
Reactome_2016	Lipoprotein metabolism	8/34	1	0	0.000217	ABCA1;SCARB1;APOC2;APOE;PLTP;LDLR;HSPG2;ABCG1
GO_Biological_Process_2018	regulation of fatty acid biosynthetic process (GO:0042304)	8/28	0.75	0.25	0.000233	CEACAM1;SLC45A3;MID1IP1;APOC2;APOC1;PDK4;NR1H3;BRCA1
GO_Biological_Process_2018	regulation of cholesterol metabolic process (GO:0090181)	9/41	1	0	0.000409	SREBF1;SCD;FASN;ELOVL6;MVD;APOE;DHCR7;LSS;ACACA
GO_Biological_Process_2018	extracellular matrix organization (GO:0030198)	21/229	0.81	0.19	0.000429	SPARC;MMP7;VWF;ITGA3;LAMB2;SERPINE1;FN1;TNC;KLK4;ICAM5;CTSV;HSPG2;THBS1;ADAM19;MMP13;CTSL;CDH1;DAG1;CYP1B1;MMP19;COL9A3
Reactome_2016	Metabolism	83/1908	0.77	0.23	0.0005	SLC23A2;SCARB1;SLC44A2;GDA;MSMO1;SLC2A5;SAT1;IL4I1;FADS2;HK3;TDO2;CYP2D6;LIPG;ME1;PDK4;CYP1B1;CHAC2;TK1;PTGDS;GLUL;ABCD1;FADS1;SREBF1;STARD4;PCYT2;ACSL1;PLA2G4C;PHKA1;ELOVL6;ACSL4;ACSL3;GPCPD1;HSPG2;LSS;CHDH;GPD1;ACOT1;PLIN2;PPARG;SLC25A10;MVD;MGLL;TNFRSF21;ABCG1;PPARD;ABCG2;ACSS2;HPGD;INSIG1;SDC3;SLC22A1;GMPR;PIK3R3;TYMS;AK7;ACACA;BRIP1;RDH11;CBS;INPP5J;HMOX1;CHST13;APOE;LDLR;PLTP;ABCA1;RRM2;ADH…
Reactome_2016	HDR through	10/64	0	1	0.000521	RAD51AP1;RFC3;BRIP1;RAD51;EME1;EXO1;XRCC2;POLE2;CHEK1;BRCA1
Reactome_2016	HDL-mediated lipid transport	6/19	1	0	0.00054	ABCA1;SCARB1;APOC2;APOE;PLTP;ABCG1
Reactome_2016	Hemostasis	34/552	0.65	0.35	0.000542	GUCY1B3;ORM1;DAGLA;SPARC;SERPINE2;SERPINE1;PIK3R3;TFPI;TREM1;ORM2;THBS1;THBD;TIMP3;KIF3C;PTGIR;VWF;ITGA3;FN1;PLAUR;F3;PTK2;VEGFA;P2RX5;CEACAM1;KIF18B;SELL;KIFC1;CEACAM6;KCNMA1;SERPING1;PRTN3;MGLL;DGKI;CD244
Reactome_2016	Fatty acid, triacylglycerol, and ketone body metabolism	19/217	0.89	0.11	0.00056	ABCA1;SREBF1;ACSL1;G0S2;ACSL4;ELOVL6;ACSL3;ACACA;SCD;FASN;GPD1;ME1;ACOT1;PPARG;PLIN2;LPIN1;FADS1;TNFRSF21;PPARD
Reactome_2016	DNA Double-Strand Break Repair	15/145	0.13	0.87	0.000562	POLQ;FEN1;RFC3;XRCC2;BRCA1;HIST2H2BE;RAD51AP1;BRIP1;RAD51;EME1;EXO1;POLE2;CHEK1;CLSPN;HIST1H2BD
Reactome_2016	HDR through	13/112	0.15	0.85	0.000588	RFC3;XRCC2;BRCA1;HIST2H2BE;RAD51AP1;BRIP1;RAD51;EME1;EXO1;POLE2;CHEK1;CLSPN;HIST1H2BD
Reactome_2016	Triglyceride Biosynthesis	10/66	0.9	0.1	0.000609	ACSL1;SCD;FASN;GPD1;ACOT1;ACSL4;ELOVL6;ACSL3;LPIN1;ACACA
KEGG_2019_Human	Cell cycle	14/124	0.07	0.93	0.000652	PKMYT1;CDC25A;GADD45G;CDC45;CCNE2;ORC1;CHEK1;CDK1;E2F1;MCM4;E2F2;MCM6;MCM2;MAD2L1
GO_Biological_Process_2018	regulation of steroid biosynthetic process (GO:0050810)	9/44	1	0	0.000719	SREBF1;SCD;FASN;ELOVL6;MVD;DHCR7;FGFR4;LSS;ACACA
Reactome_2016	Activation of gene expression by SREBF (SREBP)	8/42	1	0	0.000724	SREBF1;SCD;FASN;ELOVL6;MVD;DHCR7;LSS;ACACA
GO_Biological_Process_2018	cellular lipid catabolic process (GO:0044242)	7/24	1	0	0.000727	PLA2G15;NUDT7;LIPG;ENPP2;CYP1B1;LPIN1;PPARD
Reactome_2016	Regulation of cholesterol biosynthesis by SREBP (SREBF)	9/55	1	0	0.000743	SREBF1;SCD;INSIG1;FASN;ELOVL6;MVD;DHCR7;LSS;ACACA
Reactome_2016	Fatty Acyl-CoA Biosynthesis	8/42	1	0	0.00075	ACSL1;SCD;FASN;ACOT1;ELOVL6;ACSL4;ACSL3;ACACA
GO_Biological_Process_2018	regulation of alcohol biosynthetic process (GO:1902930)	8/34	1	0	0.000765	SREBF1;SCD;FASN;ELOVL6;MVD;DHCR7;LSS;ACACA
Reactome_2016		8/42	0	1	0.000777	RAD51AP1;BRIP1;RFC3;RAD51;EXO1;XRCC2;CHEK1;BRCA1
GO_Biological_Process_2018	long-chain fatty acid transport (GO:0015909)	7/25	1	0	0.000789	ACSL1;MID1IP1;PPARG;APOE;ACSL3;ABCD1;ACACA
GO_Biological_Process_2018	regulation of lipid metabolic process (GO:0019216)	13/100	0.92	0.08	0.000795	ABCA1;ACSL1;MID1IP1;G0S2;APOC2;APOC1;ME1;PPARG;PLIN2;FGFR4;FADS1;TNFRSF21;PPARD
GO_Biological_Process_2018	phospholipid transport (GO:0015914)	10/58	0.9	0.1	0.000801	ABCA1;SCARB1;ATP8B1;APOC2;APOC1;ATP10A;APOE;PLTP;LDLR;ABCG1
GO_Biological_Process_2018	reverse cholesterol transport (GO:0043691)	6/17	1	0	0.000861	ABCA1;SCARB1;APOC2;LIPG;APOE;ABCG1
Reactome_2016	Resolution of D-loop Structures through Holliday Junction Intermediates	7/32	0	1	0.000908	RAD51AP1;BRIP1;RAD51;EME1;EXO1;XRCC2;BRCA1
Reactome_2016	Resolution of D-Loop Structures	7/33	0	1	0.00109	RAD51AP1;BRIP1;RAD51;EME1;EXO1;XRCC2;BRCA1
GO_Biological_Process_2018	G1/S transition of mitotic cell cycle (GO:0000082)	13/105	0	1	0.00113	CDT1;RRM2;MCM10;TYMS;CDC25A;CDC45;CCNE2;ORC1;POLE2;E2F1;MCM4;MCM6;MCM2
KEGG_2019_Human	Fatty acid biosynthesis	5/13	1	0	0.00115	ACSL1;FASN;ACSL4;ACSL3;ACACA
GO_Biological_Process_2018	double-strand break repair via homologous recombination (GO:0000724)	11/76	0	1	0.00126	RAD51AP1;RECQL4;GINS2;FEN1;CDC45;RAD51;XRCC2;TONSL;AUNIP;BRCA1;RAD54B
Reactome_2016	Extracellular matrix organization	21/283	0.71	0.29	0.00136	SPARC;MMP7;COL24A1;ITGA3;LAMB2;SERPINE1;SDC3;FN1;TNC;ICAM5;CTSV;HSPG2;THBS1;CEACAM1;MMP13;CTSL;CEACAM6;CDH1;DAG1;MMP19;COL9A3
Reactome_2016	Linoleic acid (LA) metabolism	4/8	1	0	0.0015	FADS2;ACSL1;ABCD1;FADS1
GO_Biological_Process_2018	DNA biosynthetic process (GO:0071897)	8/39	0	1	0.00157	RAD51AP1;BRIP1;RFC3;RAD51;EXO1;XRCC2;BRCA1;TYMS
GO_Biological_Process_2018	negative regulation of cholesterol storage (GO:0010887)	4/6	1	0	0.00158	ABCA1;NR1H3;PPARG;ABCG1
GO_Biological_Process_2018	phospholipid efflux (GO:0033700)	5/12	1	0	0.00177	ABCA1;APOC2;APOC1;APOE;ABCG1
GO_Biological_Process_2018	regulation of cholesterol storage (GO:0010885)	5/12	1	0	0.00184	ABCA1;SCARB1;NR1H3;PPARG;ABCG1
GO_Biological_Process_2018	regulation of cholesterol transport (GO:0032374)	6/20	1	0	0.00189	APOC2;LIPG;APOC1;NR1H3;PPARG;APOE
GO_Biological_Process_2018	fatty-acyl-CoA biosynthetic process (GO:0046949)	7/30	1	0	0.00205	ACSL1;SCD;FASN;ELOVL6;ACSL4;ACSL3;ACACA
Reactome_2016	Resolution of D-loop Structures through Synthesis-Dependent Strand Annealing (SDSA)	6/26	0	1	0.00234	RAD51AP1;BRIP1;RAD51;EXO1;XRCC2;BRCA1
GO_Biological_Process_2018	negative regulation of hemostasis (GO:1900047)	5/13	0.8	0.2	0.00237	THBD;SERPINE2;SERPINE1;APOE;TFPI
GO_Biological_Process_2018	DNA recombination (GO:0006310)	9/55	0	1	0.0024	RAD51AP1;RECQL4;BRIP1;RAD51;EXO1;XRCC2;RAD54L;BRCA1;RAD54B
GO_Biological_Process_2018	dendritic cell differentiation (GO:0097028)	6/21	0.67	0.33	0.00241	BATF2;DCSTAMP;LILRB1;PRTN3;CCR7;BATF
Reactome_2016	Synthesis of DNA	11/97	0	1	0.00252	GINS1;CDT1;GINS2;FEN1;RFC3;CDC45;ORC1;POLE2;MCM4;MCM6;MCM2
GO_Biological_Process_2018	chylomicron remnant clearance (GO:0034382)	4/7	1	0	0.00255	APOC2;APOC1;APOE;LDLR
GO_Biological_Process_2018	neutrophil degranulation (GO:0043312)	30/479	0.5	0.5	0.00261	SERPINB10;ORM1;RAB3A;CLEC12A;SLC44A2;HFE;CXCL1;SLC2A5;ORM2;HK3;CD14;PGLYRP1;CAMP;CR1;MME;PLAUR;MCEMP1;LILRB2;CEACAM3;GALNS;CEACAM1;SLPI;SELL;CEACAM6;QPCT;SLCO4C1;PRTN3;PTX3;S100A9;LTF
GO_Biological_Process_2018	DNA-dependent DNA replication (GO:0006261)	9/56	0	1	0.00262	GINS1;GINS2;RFC3;CDC45;RAD51;ORC1;POLE2;MCM10;MCM2
Reactome_2016	Presynaptic phase of homologous DNA pairing and strand exchange	7/39	0	1	0.00273	BRIP1;RFC3;RAD51;EXO1;XRCC2;CHEK1;BRCA1
Reactome_2016	Integrin cell surface interactions	9/67	0.89	0.11	0.00275	CDH1;ITGA3;TNC;DAG1;FN1;COL9A3;ICAM5;HSPG2;THBS1
Reactome_2016	M/G1 Transition	10/82	0	1	0.00277	CDT1;CDC45;ORC1;POLE2;E2F1;MCM4;E2F2;MCM10;MCM6;MCM2
KEGG_2019_Human	Amoebiasis	11/96	0.64	0.36	0.00277	IL10;SERPINB10;IL1R1;LAMB2;FN1;PIK3R3;CXCL1;SERPINB9;CD14;TLR4;PTK2
Reactome_2016	Formation of Fibrin Clot (Clotting Cascade)	7/39	0.86	0.14	0.0028	THBD;SERPINE2;VWF;SERPING1;PRTN3;TFPI;F3
Reactome_2016	DNA Replication Pre-Initiation	10/82	0	1	0.00284	CDT1;CDC45;ORC1;POLE2;E2F1;MCM4;E2F2;MCM10;MCM6;MCM2
KEGG_2019_Human	Pathways in cancer	31/530	0.71	0.29	0.00296	NOTCH3;WNT2B;PIK3R3;CXCR4;DLL1;FOXO1;CDH1;STAT4;E2F1;HMOX1;E2F2;PMAIP1;WNT5B;ITGA3;LAMB2;DAPK2;FN1;MITF;PTK2;GADD45G;VEGFA;KITLG;RAD51;CCNE2;RARA;PPARG;BIRC7;FGFR4;IL7R;PPARD;FGFR1
GO_Biological_Process_2018	neutrophil activation involved in immune response (GO:0002283)	30/483	0.5	0.5	0.00297	SERPINB10;ORM1;RAB3A;CLEC12A;SLC44A2;HFE;CXCL1;SLC2A5;ORM2;HK3;CD14;PGLYRP1;CAMP;CR1;MME;PLAUR;MCEMP1;LILRB2;CEACAM3;GALNS;CEACAM1;SLPI;SELL;CEACAM6;QPCT;SLCO4C1;PRTN3;PTX3;S100A9;LTF
GO_Biological_Process_2018	neutrophil mediated immunity (GO:0002446)	30/487	0.5	0.5	0.00337	SERPINB10;ORM1;RAB3A;CLEC12A;SLC44A2;HFE;CXCL1;SLC2A5;ORM2;HK3;CD14;PGLYRP1;CAMP;CR1;MME;PLAUR;MCEMP1;LILRB2;CEACAM3;GALNS;CEACAM1;SLPI;SELL;CEACAM6;QPCT;SLCO4C1;PRTN3;PTX3;S100A9;LTF
KEGG_2019_Human	Proteoglycans in cancer	16/201	0.81	0.19	0.0035	WNT2B;WNT5B;FN1;PLAUR;PIK3R3;HSPG2;THBS1;PTK2;VEGFA;MRAS;CTSL;TIMP3;FLNB;TLR4;HBEGF;FGFR1
KEGG_2019_Human	p53 signaling pathway	9/72	0.44	0.56	0.00364	RRM2;CD82;CCNE2;SERPINE1;CHEK1;CDK1;PMAIP1;THBS1;GADD45G
GO_Biological_Process_2018	fatty acid metabolic process (GO:0006631)	12/106	1	0	0.00378	PLA2G15;NUDT7;ACSM3;HPGD;ACSL1;FASN;PNPLA3;ACOT1;MSMO1;LPIN1;ACACA;PPARD
KEGG_2019_Human	Cellular senescence	14/160	0.5	0.5	0.00381	SERPINE1;PIK3R3;FOXO3;CDC25A;FOXO1;GADD45G;MRAS;CCNE2;CHEK1;CDK1;E2F1;E2F2;MYBL2;MCU
KEGG_2019_Human		7/41	0	1	0.00384	BRIP1;RAD51;EME1;XRCC2;RAD54L;BRCA1;RAD54B
GO_Biological_Process_2018	regulation of nitrogen compound metabolic process (GO:0051171)	4/8	1	0	0.00424	SCARB1;NOS1AP;APOE;LDLR
GO_Biological_Process_2018	negative regulation of coagulation (GO:0050819)	5/15	0.8	0.2	0.00434	THBD;SERPINE2;SERPINE1;APOE;TFPI
KEGG_2019_Human	Bladder cancer	7/41	0.57	0.43	0.00438	CDH1;DAPK2;E2F1;E2F2;THBS1;VEGFA;HBEGF
KEGG_2019_Human	Small cell lung cancer	10/93	0.6	0.4	0.00512	CCNE2;ITGA3;LAMB2;E2F1;FN1;PIK3R3;E2F2;BIRC7;PTK2;GADD45G
GO_Biological_Process_2018	positive regulation of triglyceride metabolic process (GO:0090208)	5/16	1	0	0.00588	SREBF1;SCARB1;APOC2;NR1H3;LDLR
GO_Biological_Process_2018	strand displacement (GO:0000732)	6/26	0	1	0.00622	RAD51AP1;BRIP1;RAD51;EXO1;XRCC2;BRCA1
GO_Biological_Process_2018	myeloid leukocyte differentiation (GO:0002573)	8/50	0.62	0.38	0.00628	BATF2;DCSTAMP;CEBPE;CCR7;PPARG;PRTN3;BATF;VEGFA
GO_Biological_Process_2018	regulation of transcription involved in G1/S transition of mitotic cell cycle (GO:0000083)	6/26	0	1	0.00636	CDT1;CDC45;RRM2;ORC1;E2F1;TYMS
GO_Biological_Process_2018	positive regulation of triglyceride biosynthetic process (GO:0010867)	4/9	1	0	0.00664	SREBF1;SCARB1;NR1H3;LDLR
GO_Biological_Process_2018	positive regulation of fatty acid metabolic process (GO:0045923)	5/17	0.8	0.2	0.0071	SLC45A3;NR4A3;MID1IP1;APOC2;NR1H3
GO_Biological_Process_2018	positive regulation of cholesterol transport (GO:0032376)	5/17	1	0	0.00726	ABCA1;LIPG;NR1H3;APOE;PLTP
KEGG_2019_Human	DNA replication	6/36	0	1	0.00795	FEN1;RFC3;POLE2;MCM4;MCM6;MCM2
KEGG_2019_Human	ECM-receptor interaction	9/82	0.89	0.11	0.00837	VWF;ITGA3;LAMB2;TNC;DAG1;FN1;COL9A3;HSPG2;THBS1
GO_Biological_Process_2018	response to lipopolysaccharide (GO:0032496)	14/155	0.57	0.43	0.0084	IL10;SCARB1;SERPINE1;DAB2IP;NR1H3;CXCL1;LILRB1;PDCD1LG2;LILRB2;CXCL2;SLPI;CD14;TLR4;TNFRSF21
GO_Biological_Process_2018	intracellular cholesterol transport (GO:0032367)	4/10	1	0	0.00995	ABCA1;STARD4;LDLR;ABCG1
GO_Biological_Process_2018	cellular response to lipid (GO:0071396)	15/178	0.73	0.27	0.00999	IL10;WNT5B;INSIG1;SERPINE1;DAB2IP;NR1H3;LILRB1;PDCD1LG2;LILRB2;TFPI;PDK4;RARA;FFAR2;CD14;TLR4
GO_Biological_Process_2018	phospholipid metabolic process (GO:0006644)	9/70	0.89	0.11	0.0102	PLA2G15;PCYT2;PLPPR3;LIPG;PLA2G4C;ENPP2;PNPLA3;PLPP3;FADS1
GO_Biological_Process_2018	positive regulation of cellular biosynthetic process (GO:0031328)	14/159	0.86	0.14	0.0104	SCARB1;SREBF1;STARD4;SLC45A3;MID1IP1;NR1H3;THBS1;KITLG;APOC2;NOS1AP;FGFR4;TLR4;LDLR;CD244
Reactome_2016	alpha-linolenic acid (ALA) metabolism	4/13	1	0	0.0109	FADS2;ACSL1;ABCD1;FADS1
GO_Biological_Process_2018	regulation of sprouting angiogenesis (GO:1903670)	5/19	0.6	0.4	0.0109	CEACAM1;E2F2;DLL1;EPN1;VEGFA
GO_Biological_Process_2018	recombinational repair (GO:0000725)	9/71	0	1	0.011	RAD51AP1;RECQL4;FEN1;RAD51;XRCC2;TONSL;AUNIP;BRCA1;RAD54B
GO_Biological_Process_2018	double-strand break repair (GO:0006302)	13/141	0	1	0.011	FEN1;CDCA5;XRCC2;TONSL;BRCA1;RAD54B;RAD51AP1;RECQL4;BRIP1;RAD51;EME1;AUNIP;TRIP13
Reactome_2016	alpha-linolenic (omega3) and linoleic (omega6) acid metabolism	4/13	1	0	0.0111	FADS2;ACSL1;ABCD1;FADS1
GO_Biological_Process_2018	regulation of blood coagulation (GO:0030193)	6/30	0.67	0.33	0.0113	THBD;SERPINE2;SERPINE1;APOE;TFPI;THBS1
GO_Biological_Process_2018	lipid biosynthetic process (GO:0008610)	9/72	1	0	0.0114	SREBF1;PCYT2;ACSS2;ACSM3;ACSL1;MVD;LSS;FADS1;ACACA
GO_Biological_Process_2018	acylglycerol catabolic process (GO:0046464)	6/30	0.67	0.33	0.0115	DAGLA;FABP4;FABP6;PNPLA3;APOE;MGLL
GO_Biological_Process_2018	regulation of cholesterol esterification (GO:0010872)	4/11	1	0	0.0125	STARD4;APOC1;APOE;ABCG1
Reactome_2016	Fibronectin matrix formation	3/6	0.33	0.67	0.0127	CEACAM1;CEACAM6;FN1
GO_Biological_Process_2018	positive regulation of fatty acid biosynthetic process (GO:0045723)	4/11	1	0	0.0127	SLC45A3;APOC2;MID1IP1;NR1H3
KEGG_2019_Human	Biosynthesis of unsaturated fatty acids	5/27	1	0	0.0132	FADS2;SCD;ACOT1;ELOVL6;FADS1
KEGG_2019_Human	Ferroptosis	6/40	0.83	0.17	0.0133	ACSL1;LPCAT3;HMOX1;ACSL4;ACSL3;SAT1
Reactome_2016	Glycerophospholipid biosynthesis	10/102	0.6	0.4	0.0144	PCYT2;SLC44A2;CHDH;LPCAT3;GPD1;PLA2G4C;PNPLA3;GPCPD1;LPIN1;MGLL
GO_Biological_Process_2018	cell cycle G1/S phase transition (GO:0044843)	10/92	0	1	0.0153	CDT1;CDC45;CCNE2;ORC1;POLE2;MCM4;MCM10;MCM6;CDC25A;MCM2
Reactome_2016	G0 and Early G1	5/25	0	1	0.0156	CCNE2;E2F1;CDK1;MYBL2;CDC25A
GO_Biological_Process_2018	icosanoid metabolic process (GO:0006690)	7/46	0.71	0.29	0.0174	DAGLA;HPGD;CYP2D6;PLA2G4C;CYP1B1;FADS1;MGLL
Reactome_2016	Platelet degranulation	10/105	0.8	0.2	0.0174	ORM1;SPARC;VWF;SERPINE1;FN1;SERPING1;TIMP3;ORM2;THBS1;VEGFA
Reactome_2016	Association of licensing factors with the pre-replicative complex	4/15	0	1	0.0178	CDT1;ORC1;E2F1;E2F2
KEGG_2019_Human	Cytokine-cytokine receptor interaction	18/294	0.67	0.33	0.0195	ACVRL1;IL10;IL1R1;GDF15;CCL3L3;TNFSF13;LIF;CXCR4;CXCL1;CXCL2;CXCL16;CCL4;IL21R;TNFSF9;ACKR3;CCR7;IL7R;TNFRSF21
GO_Biological_Process_2018	extracellular matrix disassembly (GO:0022617)	9/78	0.67	0.33	0.0196	MMP7;MMP13;CDH1;CTSL;FN1;MMP19;KLK4;CTSV;HSPG2
KEGG_2019_Human	Complement and coagulation cascades	8/79	0.88	0.12	0.0196	THBD;CR1;VWF;SERPINE1;PLAUR;SERPING1;TFPI;F3
KEGG_2019_Human	Hematopoietic cell lineage	9/97	0.56	0.44	0.0196	KITLG;CR1;MME;IL1R1;ITGA3;CD14;IL7R;CD24;CD1A
GO_Biological_Process_2018	acylglycerol homeostasis (GO:0055090)	5/22	1	0	0.0199	SCARB1;APOC2;APOC4;NR1H3;APOE
GO_Biological_Process_2018	negative regulation of T cell activation (GO:0050868)	6/34	0.33	0.67	0.0205	IL10;CEACAM1;LILRB1;LILRB2;PDCD1LG2;TNFRSF21
KEGG_2019_Human	Glycerophospholipid metabolism	9/97	0.67	0.33	0.0207	PLA2G15;PCYT2;LPCAT3;GPD1;PLA2G4C;PLPP3;GPCPD1;LPIN1;DGKI
GO_Biological_Process_2018	negative regulation of interleukin-10 production (GO:0032693)	4/13	0.75	0.25	0.0222	LILRB1;PDCD1LG2;DLL1;TNFRSF21
GO_Biological_Process_2018	alpha-linolenic acid metabolic process (GO:0036109)	4/13	1	0	0.0226	FADS2;ACSL1;ABCD1;FADS1
GO_Biological_Process_2018	DNA repair (GO:0006281)	19/288	0.05	0.95	0.0226	FANCI;FEN1;RFC3;CDCA5;XRCC2;APEX2;BRCA1;TICRR;RECQL4;RAD51AP1;BRIP1;RAD51;EME1;EXO1;POLE2;CHEK1;CDK1;RAD54L;TRIP13
Reactome_2016	Chemokine receptors bind chemokines	7/56	0.57	0.43	0.0227	CCL4;CXCR4;ACKR3;CXCL1;CCR7;CXCL2;CXCL16
GO_Biological_Process_2018	cholesterol import (GO:0070508)	3/6	1	0	0.0227	SCARB1;STARD4;LDLR
GO_Biological_Process_2018	lipid homeostasis (GO:0055088)	7/49	1	0	0.0227	ABCA1;LIPG;PNPLA3;NR1H3;PPARG;APOE;ABCG1
GO_Biological_Process_2018	positive regulation of cholesterol efflux (GO:0010875)	4/13	1	0	0.0229	ABCA1;NR1H3;APOE;PLTP
GO_Biological_Process_2018	regulation of DNA-directed DNA polymerase activity (GO:1900262)	3/6	0	1	0.023	RFC3;DSCC1;CHTF18
GO_Biological_Process_2018	negative regulation of endopeptidase activity (GO:0010951)	9/83	0.56	0.44	0.023	SERPINB10;CR1;SERPINE2;SERPINE1;HMSD;TIMP3;SERPING1;SERPINB9;LTF
GO_Biological_Process_2018	negative regulation of T cell proliferation (GO:0042130)	5/24	0.4	0.6	0.0231	IL10;LILRB1;LILRB2;PDCD1LG2;TNFRSF21
Reactome_2016	DNA Repair	18/285	0.11	0.89	0.0231	FANCI;POLQ;FEN1;RFC3;XRCC2;BRCA1;HIST2H2BE;RAD51AP1;BRIP1;RAD51;EME1;KIAA0101;EXO1;POLE2;CHEK1;CLSPN;DTL;HIST1H2BD
Reactome_2016	Response to elevated platelet cytosolic Ca2+	10/110	0.8	0.2	0.0231	ORM1;SPARC;VWF;SERPINE1;FN1;SERPING1;TIMP3;ORM2;THBS1;VEGFA
GO_Biological_Process_2018	regulation of triglyceride biosynthetic process (GO:0010866)	4/13	1	0	0.0232	SREBF1;SCARB1;NR1H3;LDLR
GO_Biological_Process_2018	sterol import (GO:0035376)	3/6	1	0	0.0232	SCARB1;STARD4;LDLR
GO_Biological_Process_2018	DNA replication initiation (GO:0006270)	5/24	0	1	0.0234	CDC45;ORC1;POLE2;MCM10;MCM2
GO_Biological_Process_2018	regulation of primary metabolic process (GO:0080090)	12/139	0.92	0.08	0.0235	ABCA1;ACSL1;ME1;G0S2;PPARG;PLIN2;APOE;FGFR4;LDLR;FADS1;TNFRSF21;PPARD
GO_Biological_Process_2018	regulation of glial cell differentiation (GO:0045685)	3/6	0.67	0.33	0.0235	SLC45A3;CDK1;TNFRSF21
GO_Biological_Process_2018	negative regulation of macrophage derived foam cell differentiation (GO:0010745)	4/13	1	0	0.0236	ABCA1;NR1H3;PPARG;ABCG1
KEGG_2019_Human	Transcriptional misregulation in cancer	13/186	0.85	0.15	0.0238	SLC45A3;HPGD;CEBPE;MITF;FOXO1;PTK2;GADD45G;NR4A3;RARA;HIST1H3H;PPARG;CD14;HIST1H3E
GO_Biological_Process_2018	negative regulation of phospholipid metabolic process (GO:1903726)	3/6	1	0	0.0238	PIK3IP1;APOC1;DAB2IP
GO_Biological_Process_2018	DNA synthesis involved in DNA repair (GO:0000731)	8/65	0	1	0.0239	RAD51AP1;RFC3;BRIP1;RAD51;EXO1;XRCC2;BRCA1;DTL
GO_Biological_Process_2018	cellular response to molecule of bacterial origin (GO:0071219)	9/84	0.67	0.33	0.024	IL10;SERPINE1;DAB2IP;NR1H3;LILRB1;PDCD1LG2;CD14;LILRB2;TLR4
GO_Biological_Process_2018	negative regulation of digestive system process (GO:0060457)	3/6	0.33	0.67	0.0241	TIFAB;NR1H3;HAMP
GO_Biological_Process_2018	cellular macromolecule biosynthetic process (GO:0034645)	22/367	0.05	0.95	0.0242	FEN1;RFC3;MCM10;BRCA1;TYMS;CDC25A;TICRR;EXT1;RECQL4;BRIP1;CDC45;ORC1;B3GNT6;EXO1;POLE2;CHEK1;CDK1;E2F1;MCM4;CLSPN;MCM6;MCM2
GO_Biological_Process_2018	negative regulation of G0 to G1 transition (GO:0070317)	6/37	0.17	0.83	0.0244	RRM2;RAD51;CHEK1;E2F1;DAB2IP;BRCA1
GO_Biological_Process_2018	positive regulation of extrinsic apoptotic signaling pathway via death domain receptors (GO:1902043)	3/6	0.33	0.67	0.0245	TIMP3;PMAIP1;THBS1
Reactome_2016	Non-integrin membrane-ECM interactions	6/42	0.83	0.17	0.0245	LAMB2;SDC3;TNC;DAG1;THBS1;HSPG2
GO_Biological_Process_2018	acetyl-CoA metabolic process (GO:0006084)	4/14	1	0	0.0245	NUDT7;TDO2;MVD;ACACA
GO_Biological_Process_2018	positive regulation of DNA-directed DNA polymerase activity (GO:1900264)	3/6	0	1	0.0248	RFC3;DSCC1;CHTF18
GO_Biological_Process_2018	negative regulation of blood coagulation (GO:0030195)	6/36	0.83	0.17	0.0249	THBD;SERPINE2;SERPINE1;PLAUR;APOE;TFPI
Reactome_2016	Retinoid metabolism and transport	6/42	1	0	0.025	RDH11;APOC2;SDC3;APOE;LDLR;HSPG2
Reactome_2016	Regulation of DNA replication	8/75	0	1	0.0256	CDT1;ORC1;E2F1;MCM4;E2F2;MCM10;MCM6;MCM2
Reactome_2016	Chylomicron-mediated lipid transport	4/17	1	0	0.0259	APOC2;APOE;HSPG2;LDLR
GO_Biological_Process_2018	negative regulation of wound healing (GO:0061045)	5/25	0.8	0.2	0.0261	THBD;SERPINE2;SERPINE1;APOE;TFPI
GO_Biological_Process_2018	cholesterol metabolic process (GO:0008203)	8/68	1	0	0.0261	ABCA1;MSMO1;MVD;APOE;DHCR7;LSS;ABCG1;PPARD
GO_Biological_Process_2018	negative regulation of angiogenesis (GO:0016525)	8/69	0.75	0.25	0.028	SPARC;SERPINE1;DAB2IP;E2F2;PPARG;HSPG2;THBS1;EPN1
GO_Biological_Process_2018	regulation of endothelial cell migration (GO:0010594)	8/69	0.75	0.25	0.0283	ACVRL1;SCARB1;CEACAM1;SPARC;DAB2IP;THBS1;PTK2;VEGFA
GO_Biological_Process_2018	negative regulation of platelet activation (GO:0010544)	4/15	0.5	0.5	0.0297	THBD;CEACAM1;SERPINE2;APOE
GO_Biological_Process_2018	regulation of G0 to G1 transition (GO:0070316)	6/39	0.17	0.83	0.0297	RRM2;RAD51;CHEK1;E2F1;DAB2IP;BRCA1
GO_Biological_Process_2018	glycerophospholipid catabolic process (GO:0046475)	4/15	0.75	0.25	0.03	PLA2G15;PLA2G4C;ENPP2;GPCPD1
GO_Biological_Process_2018	negative regulation of T cell mediated immunity (GO:0002710)	3/7	0.67	0.33	0.0319	CEACAM1;HFE;LILRB1
Reactome_2016	G2/M DNA damage checkpoint	8/78	0.25	0.75	0.032	RFC3;BRIP1;EXO1;CHEK1;CDK1;BRCA1;HIST2H2BE;HIST1H2BD
GO_Biological_Process_2018	negative regulation of nitrogen compound metabolic process (GO:0051172)	3/7	0.67	0.33	0.0322	APOC1;LILRB2;LDLR
GO_Biological_Process_2018	cellular response to DNA damage stimulus (GO:0006974)	20/329	0.05	0.95	0.0322	FEN1;RFC3;XRCC2;MCM10;BRCA1;FOXO1;BATF;TICRR;RECQL4;RAD51AP1;BRIP1;RAD51;EXO1;POLE2;CHEK1;CDK1;E2F1;RAD54L;CLSPN;DTL
GO_Biological_Process_2018	intracellular sterol transport (GO:0032366)	3/7	1	0	0.0325	ABCA1;STARD4;ABCG1
GO_Biological_Process_2018	negative regulation of lipid storage (GO:0010888)	4/16	1	0	0.0361	ABCA1;NR1H3;PPARG;ABCG1
GO_Biological_Process_2018	linoleic acid metabolic process (GO:0043651)	4/16	1	0	0.0364	FADS2;ACSL1;ABCD1;FADS1
GO_Biological_Process_2018	cellular response to lipopolysaccharide (GO:0071222)	9/91	0.67	0.33	0.0371	IL10;SERPINE1;DAB2IP;NR1H3;LILRB1;PDCD1LG2;CD14;LILRB2;TLR4
GO_Biological_Process_2018	lipid transport (GO:0006869)	9/91	0.89	0.11	0.0375	ABCA1;SCARB1;CEACAM1;ATP8B1;FABP6;APOE;PLTP;LDLR;PPARD
Reactome_2016	Phospholipid metabolism	12/161	0.67	0.33	0.0377	PCYT2;SLC44A2;CHDH;LPCAT3;GPD1;PLA2G4C;INPP5J;PNPLA3;PIK3R3;GPCPD1;LPIN1;MGLL
GO_Biological_Process_2018	triglyceride homeostasis (GO:0070328)	5/28	1	0	0.0388	SCARB1;APOC2;APOC4;NR1H3;APOE
GO_Biological_Process_2018	positive regulation of cellular metabolic process (GO:0031325)	9/92	0.78	0.22	0.0391	STARD4;UHRF1;FASN;APOC1;NR1H3;APOE;THBS1;ACACA;VEGFA
GO_Biological_Process_2018	negative regulation of endocytosis (GO:0045806)	5/28	1	0	0.0392	APOC2;APOC1;NR1H3;LILRB1;PRTN3
Reactome_2016	Processing of DNA double-strand break ends	8/81	0.25	0.75	0.0395	RFC3;BRIP1;EXO1;CHEK1;BRCA1;CLSPN;HIST2H2BE;HIST1H2BD
KEGG_2019_Human	Protein digestion and absorption	8/90	0.62	0.38	0.041	DPP4;MME;COL24A1;FXYD2;COL9A3;PGA3;PGA5;PGA4
GO_Biological_Process_2018	positive regulation of cellular process (GO:0048522)	27/519	0.74	0.26	0.0423	KCNE1;CDCA7L;DLL1;THBS1;ACACA;CXCL16;DPP4;CHEK1;TNFSF13;FN1;LIF;LILRB1;ACSL3;PTK2;VEGFA;P2RX5;CEACAM6;FASN;NOS1AP;RARA;PRTN3;MVD;FGFR4;IL7R;S100A9;HBEGF;FGFR1
KEGG_2019_Human	Melanoma	7/72	0.71	0.29	0.0427	CDH1;E2F1;PIK3R3;E2F2;MITF;GADD45G;FGFR1
GO_Biological_Process_2018	phospholipid catabolic process (GO:0009395)	4/17	0.75	0.25	0.0429	PLA2G4C;LIPG;ENPP2;GPCPD1
GO_Biological_Process_2018	regulation of interferon-gamma production (GO:0032649)	6/43	0.83	0.17	0.0432	RARA;CCR7;LILRB1;CD14;PDCD1LG2;TLR4
GO_Biological_Process_2018	DNA replication checkpoint (GO:0000076)	4/17	0	1	0.0433	CDT1;CDC45;CLSPN;TICRR
GO_Biological_Process_2018	sterol metabolic process (GO:0016125)	7/59	1	0	0.0435	ABCA1;CYP1B1;MSMO1;APOE;DHCR7;ABCG1;PPARD
GO_Biological_Process_2018	phospholipid homeostasis (GO:0055091)	3/8	1	0	0.0435	ABCA1;LIPG;ABCG1
GO_Biological_Process_2018	negative regulation of protein metabolic process (GO:0051248)	6/43	0.5	0.5	0.0435	AZIN2;PTX3;APOE;LILRB2;LDLR;MAD2L1
GO_Biological_Process_2018	mitotic cell cycle phase transition (GO:0044772)	15/221	0.2	0.8	0.0436	CDT1;MCM10;PKMYT1;CDC25A;TUBA1A;CDC45;CCNE2;ORC1;POLE2;CDK1;MCM4;MCM6;NES;OPTN;MCM2
GO_Biological_Process_2018	negative regulation of lymphocyte proliferation (GO:0050672)	5/29	0.4	0.6	0.0438	IL10;LILRB1;LILRB2;PDCD1LG2;TNFRSF21
GO_Biological_Process_2018	regulation of cholesterol efflux (GO:0010874)	4/18	1	0	0.0495	ABCA1;NR1H3;APOE;PLTP
GO_Biological_Process_2018	anion homeostasis (GO:0055081)	4/18	1	0	0.0499	ABCA1;LIPG;APOE;ABCG1
